# Supplementary material for: Dynamic Proteomic Characteristics and Network Integration Revealing Key Proteins for Two Kernel Tissue Developments in Popcorn
Source: PLoS One. 2015 Nov 20;10(11):e0143181. doi: 10.1371/journal.pone.0143181 (PMC4654522; doi:10.1371/journal.pone.0143181)
Supplement: S1 File — Sheet 1. The peptides of identified proteins using iTRAQ; Sheet 2. The quantitation of identified proteins in endosperm and pericarp using iTRAQ. (XLS) [file pone.0143181.s001.xls]

## Sheet: Sheet 1
Sheet 1. The peptides of identified proteins using iTRAQ
Peptides	Identified proteins
aETSPEDVGGMHAAAGILTER	GRMZM2G097457_P01,GRMZM2G097457_P02
aETSPEDVGGmHAAAGILTER	GRMZM2G097457_P01,GRMZM2G097457_P02
aLPPGLWAEVLDGLR	GRMZM2G097457_P01,GRMZM2G097457_P02
aMDGLSVTIR	GRMZM2G097457_P01,GRMZM2G097457_P02
eLcSETGANQEDALAR	GRMZM2G097457_P01,GRMZM2G097457_P02
eLVSQYk	GRMZM2G097457_P01,GRMZM2G097457_P02
eMQDIEFTVQESR	GRMZM2G097457_P01,GRMZM2G097457_P02
emQDIEFTVQESR	GRMZM2G097457_P01,GRMZM2G097457_P02
fIPIYLAQGILQHDPFEVLDQR	GRMZM2G097457_P01,GRMZM2G097457_P02
fLDMFGNVVMDIPHALFEEk	GRMZM2G097457_P01,GRMZM2G097457_P02
fLDmFGNVVMDIPHALFEEk	GRMZM2G097457_P01,GRMZM2G097457_P02
fLDMFGNVVmDIPHALFEEk	GRMZM2G097457_P01,GRMZM2G097457_P02
fLDmFGNVVmDIPHALFEEk	GRMZM2G097457_P01,GRMZM2G097457_P02
iAVDMVNEGLVER	GRMZM2G097457_P01,GRMZM2G097457_P02
iAVDmVNEGLVER	GRMZM2G097457_P01,GRMZM2G097457_P02
iGTMIEIPR	GRMZM2G097457_P01,GRMZM2G097457_P02
lGISYPELTEMQAR	GRMZM2G097457_P01,GRMZM2G097457_P02
lGISYPELTEmQAR	GRMZM2G097457_P01,GRMZM2G097457_P02
lLDPPLHEFLPEGNVEEIVR	GRMZM2G097457_P01,GRMZM2G097457_P02
lSEVNPMLGFR	GRMZM2G097457_P01,GRMZM2G097457_P02
nDTDLTATDLk	GRMZM2G097457_P01,GRMZM2G097457_P02
nNGAEGIGLcR	GRMZM2G097457_P01,GRMZM2G097457_P02
nVYVEAk	GRMZM2G097457_P01,GRMZM2G097457_P02
qLELAVLAVFDSWESPR	GRMZM2G097457_P01,GRMZM2G097457_P02
qMIMAPTVELR	GRMZM2G097457_P01,GRMZM2G097457_P02
qmIMAPTVELR	GRMZM2G097457_P01,GRMZM2G097457_P02
qPLSPPALSGDLGTFMSWVDDVRk	GRMZM2G097457_P01,GRMZM2G097457_P02
rFLDMFGNVVMDIPHALFEEk	GRMZM2G097457_P01,GRMZM2G097457_P02
rPLLLSVR	GRMZM2G097457_P01,GRMZM2G097457_P02
sGAAVSMPGMMDTVLNLGLNDQVAAGLAAk	GRMZM2G097457_P01,GRMZM2G097457_P02
sVILVR	GRMZM2G097457_P01,GRMZM2G097457_P02
tGLDYVScSPFR	GRMZM2G097457_P01,GRMZM2G097457_P02
vLANADTPEDALAAR	GRMZM2G097457_P01,GRMZM2G097457_P02
wVEEYMGAALGDPR	GRMZM2G097457_P01,GRMZM2G097457_P02
aADILVNFFDk	GRMZM2G089713_P01,GRMZM2G089713_P02
aDPSYWDk	GRMZM2G089713_P01,GRMZM2G089713_P02
aLENEMLLR	GRMZM2G089713_P01,GRMZM2G089713_P02
aLENEmLLR	GRMZM2G089713_P01,GRMZM2G089713_P02
dTVGQYESHIAFTLPGLYR	GRMZM2G089713_P01,GRMZM2G089713_P02
eLANLVIVAGDHGk	GRMZM2G089713_P01,GRMZM2G089713_P02
eMQAkPDLIIGNYSDGNLVATLLAHk	GRMZM2G089713_P01,GRMZM2G089713_P02
eSLYPLLNFLk	GRMZM2G089713_P01,GRMZM2G089713_P02
fDVWPYLETYTEDVSSEIMk	GRMZM2G089713_P01,GRMZM2G089713_P02
fDVWPyLETYTEDVSSEIMk	GRMZM2G089713_P01,GRMZM2G089713_P02
fDVWPYLETYTEDVSSEImk	GRMZM2G089713_P01,GRMZM2G089713_P02
fNIVSPGADMSVYYPYTETDk	GRMZM2G089713_P01,GRMZM2G089713_P02
fNIVSPGADMSVYYPYTETDkR	GRMZM2G089713_P01,GRMZM2G089713_P02
fNIVSPGADmSVYYPYTETDkR	GRMZM2G089713_P01,GRMZM2G089713_P02
gTTMMLNDR	GRMZM2G089713_P01,GRMZM2G089713_P02
gTTmMLNDR	GRMZM2G089713_P01,GRMZM2G089713_P02
gTTMmLNDR	GRMZM2G089713_P01,GRMZM2G089713_P02
gWGDTAk	GRMZM2G089713_P01,GRMZM2G089713_P02
hQLLAEFDALFDSDk	GRMZM2G089713_P01,GRMZM2G089713_P02
hQLLAEFDALFDSDkEk	GRMZM2G089713_P01,GRMZM2G089713_P02
kAEEYLLSVPQDTPYSEFNHR	GRMZM2G089713_P01,GRMZM2G089713_P02
lFQDkESLYPLLNFLk	GRMZM2G089713_P01,GRMZM2G089713_P02
lGATFSSHPNELIALFSR	GRMZM2G089713_P01,GRMZM2G089713_P02
lGVTQcTIAHALEk	GRMZM2G089713_P01,GRMZM2G089713_P02
lLPDAAGTTcGQR	GRMZM2G089713_P01,GRMZM2G089713_P02
lTAFHPEIEELIYSDVENSEHk	GRMZM2G089713_P01,GRMZM2G089713_P02
mYSLIDEYk	GRMZM2G089713_P01,GRMZM2G089713_P02
nMTGLVEMYGk	GRMZM2G089713_P01,GRMZM2G089713_P02
nmTGLVEMYGk	GRMZM2G089713_P01,GRMZM2G089713_P02
qQGLDITPk	GRMZM2G089713_P01,GRMZM2G089713_P02
sLASQVPLSFD	GRMZM2G089713_P01,GRMZM2G089713_P02
tkYPNSDIYLDk	GRMZM2G089713_P01,GRMZM2G089713_P02
vIGTEHTDIIR	GRMZM2G089713_P01,GRMZM2G089713_P02
vNVSELAVEELSVSEYLAFk	GRMZM2G089713_P01,GRMZM2G089713_P02
yAPFEDILR	GRMZM2G089713_P01,GRMZM2G089713_P02
yIEMFYALk	GRMZM2G089713_P01,GRMZM2G089713_P02
aGWGVMASHR	GRMZM2G064302_P01
aVSNVNNIIGPAIVGk	GRMZM2G064302_P01
aVTITWVk	GRMZM2G064302_P01
gAVPSGASTGIYEALELR	GRMZM2G064302_P01
gNPTVEVDVGLSDGSYAR	GRMZM2G064302_P01
gNPTVEVDVGLSDGSyAR	GRMZM2G064302_P01
iEEELGDAAVYAGAk	GRMZM2G064302_P01
iEEELGDAAVyAGAk	GRMZM2G064302_P01
lAMQEFMILPTGASSFk	GRMZM2G064302_P01
lAmQEFMILPTGASSFk	GRMZM2G064302_P01
lAMQEFmILPTGASSFk	GRMZM2G064302_P01
lTDEIGQk	GRMZM2G064302_P01
mGVEVYHNLk	GRMZM2G064302_P01
sGETEDTFIADLSVGLSTGQIk	GRMZM2G064302_P01
tcNALLLk	GRMZM2G064302_P01
vNQIGSVTESIEAVR	GRMZM2G064302_P01
vQIVGDDLLVTNPTR	GRMZM2G064302_P01
vVIGMDVAASEFFGEk	GRMZM2G064302_P01
vVIGmDVAASEFFGEk	GRMZM2G064302_P01
vVIGMDVAASEFFGEkDk	GRMZM2G064302_P01
aAGASWIQFDEPTLVLDLDSDk	GRMZM2G149751_P01,GRMZM2G149751_P03,GRMZM2G149751_P05
aEHAFYLDWAVHSFR	GRMZM2G149751_P01,GRMZM2G149751_P03,GRMZM2G149751_P05
eVIAELk	GRMZM2G149751_P01,GRMZM2G149751_P03,GRMZM2G149751_P05
gFPLLSLLSSILPVYk	GRMZM2G149751_P01,GRMZM2G149751_P03,GRMZM2G149751_P05
gTQTLGLVTSAGFPAGk	GRMZM2G149751_P01,GRMZM2G149751_P03,GRMZM2G149751_P05
iPSAEEIADR	GRMZM2G149751_P01,GRMZM2G149751_P03,GRMZM2G149751_P05
iSEEEYVTAIk	GRMZM2G149751_P01,GRMZM2G149751_P03,GRMZM2G149751_P05
lNLPILPTTTIGSFPQTVELR	GRMZM2G149751_P01,GRMZM2G149751_P03,GRMZM2G149751_P05
nIWADDLATSLSTLQSLEAVVGk	GRMZM2G149751_P01,GRMZM2G149751_P03,GRMZM2G149751_P05
qMADAGIk	GRMZM2G149751_P01,GRMZM2G149751_P03,GRMZM2G149751_P05
sTAEDLEk	GRMZM2G149751_P01,GRMZM2G149751_P03,GRMZM2G149751_P05
tLTSLSSVTAYGFDLVR	GRMZM2G149751_P01,GRMZM2G149751_P03,GRMZM2G149751_P05
tLTSLSSVTAyGFDLVR	GRMZM2G149751_P01,GRMZM2G149751_P03,GRMZM2G149751_P05
vVEVDALAk	GRMZM2G149751_P01,GRMZM2G149751_P03,GRMZM2G149751_P05
wFDTNYHFIVPELGPNTk	GRMZM2G149751_P01,GRMZM2G149751_P03,GRMZM2G149751_P05
ySWTGGEIGFDTYFSMAR	GRMZM2G149751_P01,GRMZM2G149751_P03,GRMZM2G149751_P05
aGIALNDHFIk	GRMZM2G180625_P01,GRMZM2G180625_P02,GRMZM2G180625_P03
gASYEEIk	GRMZM2G180625_P01,GRMZM2G180625_P02,GRMZM2G180625_P03
gIMGYVEEDLVSTDFTGDSR	GRMZM2G180625_P01,GRMZM2G180625_P02,GRMZM2G180625_P03
gImGYVEEDLVSTDFTGDSR	GRMZM2G180625_P01,GRMZM2G180625_P02,GRMZM2G180625_P03
gIMGyVEEDLVSTDFTGDSR	GRMZM2G180625_P01,GRMZM2G180625_P02,GRMZM2G180625_P03
hSDIALk	GRMZM2G180625_P01,GRMZM2G180625_P02,GRMZM2G180625_P03
tLLFGEkPVTVFGIR	GRMZM2G180625_P01,GRMZM2G180625_P02,GRMZM2G180625_P03
vIHDNFGIIEGLMTTVHAITATQk	GRMZM2G180625_P01,GRMZM2G180625_P02,GRMZM2G180625_P03
aFLPVIESFGFSSQLR	GRMZM2G040369_P01,GRMZM2G040369_P02,GRMZM2G095851_P01,GRMZM2G095851_P02
eQMTPLSEFEDk	GRMZM2G040369_P01,GRMZM2G040369_P02,GRMZM2G095851_P01,GRMZM2G095851_P02
eQMTPLSEFEDkL	GRMZM2G040369_P01,GRMZM2G040369_P02,GRMZM2G095851_P01,GRMZM2G095851_P02
fGVDETk	GRMZM2G040369_P01,GRMZM2G040369_P02,GRMZM2G095851_P01,GRMZM2G095851_P02
aAAAEPVkDEL	GRMZM2G091481_P01
dFDVAALMk	GRMZM2G091481_P01
fIDASTIPR	GRMZM2G091481_P01
kLAPEYENAAk	GRMZM2G091481_P01
lAPEYENAAk	GRMZM2G091481_P01
lAPILDEAATTLQSDEEVVIAk	GRMZM2G091481_P01
mDATANDVPSEFDVQGYPTLYFVTPSGk	GRMZM2G091481_P01
mDATANDVPSEFDVQGYPTLYFVTPSGk	GRMZM2G091481_P01
nPDNHPYLMk	GRMZM2G091481_P01
sAYSAAAEEFk	GRMZM2G091481_P01
tADDIVDFIk	GRMZM2G091481_P01
vVVADNVHDFVFk	GRMZM2G091481_P01
aAMGSDIDVSLDcAGFSk	GRMZM2G175423_P01
aAmGSDIDVSLDcAGFSk	GRMZM2G175423_P01
aGVGPETGVLVVGAGPIGLVSLLAAR	GRMZM2G175423_P01
aVGIcGSDVHYLR	GRMZM2G175423_P01
dTWPLcIDFLR	GRMZM2G175423_P01
dVEEAFEVSAR	GRMZM2G175423_P01
eVDVVGVFR	GRMZM2G175423_P01
gAQGSDAAAAGGEVEENMAAWLVAk	GRMZM2G175423_P01
iAHFVVk	GRMZM2G175423_P01
lPPVGPYDVR	GRMZM2G175423_P01
rAGVGPETGVLVVGAGPIGLVSLLAAR	GRMZM2G175423_P01
sLGADAAVR	GRMZM2G175423_P01
vALEPGVScWR	GRMZM2G175423_P01
vcLVGMGHNEMTLPLTAAAAR	GRMZM2G175423_P01
vcLVGmGHNEMTLPLTAAAAR	GRMZM2G175423_P01
vcLVGMGHNEmTLPLTAAAAR	GRMZM2G175423_P01
vVVVDVDDHR	GRMZM2G175423_P01
ykDTWPLcIDFLR	GRMZM2G175423_P01
yNLcEDMk	GRMZM2G175423_P01
kIEDAIDAAISWLDANQLAEADEFEDk	GRMZM2G340251_P01,GRMZM2G340251_P02,GRMZM2G340251_P03
mYQGAGEDMGGAGGMDEDAPAGSGGPGPk	GRMZM2G340251_P01,GRMZM2G340251_P02,GRMZM2G340251_P03
nSLENYSYNMR	GRMZM2G340251_P01,GRMZM2G340251_P02,GRMZM2G340251_P03
fDEGLPPILTALEVLDNNIR	GRMZM2G041275_P01
hVVFGQVVEGMDVVk	GRMZM2G326111_P01
hVVFGQVVEGmDVVk	GRMZM2G326111_P01
vADcGQLS	GRMZM2G326111_P01
vFFDMTVGGAPAGR	GRMZM2G326111_P01
vFFDmTVGGAPAGR	GRMZM2G326111_P01
vIPEFMcQGGDFTR	GRMZM2G326111_P01
vIPEFmcQGGDFTR	GRMZM2G326111_P01
aMEDAGLEk	GRMZM2G415007_P01
dAGVIAGLNVAR	GRMZM2G415007_P01
dILLLDVAPLTLGIETVGGVMTk	GRMZM2G415007_P01
dILLLDVAPLTLGIETVGGVmTk	GRMZM2G415007_P01
eAEEFAEEDk	GRMZM2G415007_P01
eALEWLDDNQSAEk	GRMZM2G415007_P01
eALEWLDDNQSAEkEDYEEk	GRMZM2G415007_P01
eVEAVcNPIVSAVYQR	GRMZM2G415007_P01
fEELNNDLFR	GRMZM2G415007_P01
iMEYFIk	GRMZM2G415007_P01
iNDAVVTVPAYFNDAQR	GRMZM2G415007_P01
iTPSWVAFTDSER	GRMZM2G415007_P01
lkEVEAVcNPIVSAVYQR	GRMZM2G415007_P01
nQLETYVYNMk	GRMZM2G415007_P01
sGGAPGGDADGGVDDDHDEL	GRMZM2G415007_P01
sQIHEIVLVGGSTR	GRMZM2G415007_P01
sQVFTTYQDQQTTVSIQVFEGER	GRMZM2G415007_P01
tIFDVk	GRMZM2G415007_P01
vEIESLFDGTDFSEPLTR	GRMZM2G415007_P01
vFSPEEISAMILGk	GRMZM2G415007_P01
vFSPEEISAmILGk	GRMZM2G415007_P01
kPWSLSFSFGR	GRMZM2G057823_P01
kVTPEVIAEYTVR	GRMZM2G057823_P01
nLNAMNk	GRMZM2G057823_P01
tVPAAVPAVVFLSGGQSEEEATR	GRMZM2G057823_P01
vENLEk	GRMZM2G057823_P01
vTPEVIAEYTVR	GRMZM2G057823_P01
vTPEVIAEyTVR	GRMZM2G057823_P01
aNNTLTIIDSGIGMTk	GRMZM2G012631_P01
eVSHEWQLVNk	GRMZM2G012631_P01
gYEVLFMVDAIDEySIGQLk	GRMZM2G012631_P01
hNDDEQYVWESQAGGSFTVAR	GRMZM2G012631_P01
hSEFISYPISLWIEk	GRMZM2G012631_P01
kTMEINPENAIMEELR	GRMZM2G012631_P01
lDESEDEk	GRMZM2G012631_P01
mTLYLkDDQLEYLEER	GRMZM2G012631_P01
tMEINPENAIMEELR	GRMZM2G012631_P01
tmEINPENAIMEELR	GRMZM2G012631_P01
aEEDYEk	GRMZM2G015295_P01,GRMZM2G015295_P02
aTDVMIAGk	GRMZM2G015295_P01,GRMZM2G015295_P02
dIIMVDHMR	GRMZM2G015295_P01,GRMZM2G015295_P02
dLSQADFGR	GRMZM2G015295_P01,GRMZM2G015295_P02
dSAAVFAWk	GRMZM2G015295_P01,GRMZM2G015295_P02
gcAAALk	GRMZM2G015295_P01,GRMZM2G015295_P02
gETLEEYWWcTER	GRMZM2G015295_P01,GRMZM2G015295_P02
hSLPDGLMR	GRMZM2G015295_P01,GRMZM2G015295_P02
iPDPESTDNAEFk	GRMZM2G015295_P01,GRMZM2G015295_P02
iVLTIIR	GRMZM2G015295_P01,GRMZM2G015295_P02
lEIELAEVEMPGLMAcR	GRMZM2G015295_P01,GRMZM2G015295_P02
lEIELAEVEmPGLMAcR	GRMZM2G015295_P01,GRMZM2G015295_P02
lEIELAEVEMPGLmAcR	GRMZM2G015295_P01,GRMZM2G015295_P02
lEIELAEVEmPGLmAcR	GRMZM2G015295_P01,GRMZM2G015295_P02
lVGVSEETTTGVk	GRMZM2G015295_P01,GRMZM2G015295_P02
lYQMQETGALLFPAINVNDSVTk	GRMZM2G015295_P01,GRMZM2G015295_P02
nNAIVcNIGHFDNEIDMLGLETYPGVk	GRMZM2G015295_P01,GRMZM2G015295_P02
vAALHLGk	GRMZM2G015295_P01,GRMZM2G015295_P02
vAVVcGYGDVGk	GRMZM2G015295_P01,GRMZM2G015295_P02
wcScNIFSTQDHAAAAIAR	GRMZM2G015295_P01,GRMZM2G015295_P02
wVFPETNTGIIVLAEGR	GRMZM2G015295_P01,GRMZM2G015295_P02
aGQLLIVPQGYLVATk	GRMZM2G174883_P01
aQGEGFQYIAFETNPDTMVSHVAGk	GRMZM2G174883_P01
eLTcAGIFAVR	GRMZM2G174883_P01
fLLAGGFSk	GRMZM2G174883_P01
fLSEALGVSMHVAEk	GRMZM2G174883_P01
fPVLNLVQMSAVR	GRMZM2G174883_P01
gQPHFAENIFk	GRMZM2G174883_P01
hNVcAMEVR	GRMZM2G174883_P01
kHELAVLTPAGSGSYQQGQAGSAQQ	GRMZM2G174883_P01
lDQADVYSPGAGR	GRMZM2G174883_P01
lDQADVySPGAGR	GRMZM2G174883_P01
lEALEPR	GRMZM2G174883_P01
nSVLSDLPAAVIASSYAISMEEAAELk	GRMZM2G174883_P01
nSVLSDLPAAVIASSYAISmEEAAELk	GRMZM2G174883_P01
vDLYQDAIMSPFWNFNAHSAMYGIR	GRMZM2G174883_P01
vQSEAGSVQYFSR	GRMZM2G174883_P01
vQSEAGSVQyFSR	GRMZM2G174883_P01
vVVDAMGLLLPR	GRMZM2G174883_P01
aGEDADSLGLTGHER	GRMZM2G020801_P01
aTIANMSPEYGATMGFFPVDHVTLDyLk	GRMZM2G020801_P01
dIWPSTEEIAQVVQSSVLPDMFk	GRMZM2G020801_P01
dMTMSPPGPSTVk	GRMZM2G020801_P01
fDFHGQPAEMk	GRMZM2G020801_P01
fVEFYGEGMGk	GRMZM2G020801_P01
gNPMWNQLTVPEASLYSWDSk	GRMZM2G020801_P01
iNPLVPVDLVIDHSVQVDVAR	GRMZM2G020801_P01
iYSSYLELNLDEVEPSMSGPk	GRMZM2G020801_P01
iySSYLELNLDEVEPSMSGPk	GRMZM2G020801_P01
lSVFDAAMR	GRMZM2G020801_P01
mFVDYNEPPTER	GRMZM2G020801_P01
sFTcIVR	GRMZM2G020801_P01
sGVTATDLVLTVTQMLR	GRMZM2G020801_P01
sGVTATDLVLTVTQmLR	GRMZM2G020801_P01
sQNAVQANMELEFSR	GRMZM2G020801_P01
tSLAPGSGVVTk	GRMZM2G020801_P01
aDEGFSATVR	GRMZM2G020940_P01
dEEGNPAFALVNk	GRMZM2G020940_P01
dEEGYPAFALVNR	GRMZM2G020940_P01
dGNVVLAPANPR	GRMZM2G020940_P01
dGTNIVLWk	GRMZM2G020940_P01
fGGGGEPTVR	GRMZM2G020940_P01
gDNQSWk	GRMZM2G020940_P01
gHGGVHDGTTVVLWEWAk	GRMZM2G020940_P01
iLPWGDEAYAAGGSSAANAPR	GRMZM2G020940_P01
iLPWGDEAyAAGGSSAANAPR	GRMZM2G020940_P01
lVPFNPEYQDESVLWTESGDVGk	GRMZM2G020940_P01
lVPYNPGYQDESVLWTESR	GRMZM2G020940_P01
lVPyNPGYQDESVLWTESR	GRMZM2G020940_P01
cPAELAHGANAGLDIAVR	GRMZM2G054300_P01,GRMZM2G054300_P04
nYPTVSAEYSEAVEk	GRMZM2G054300_P01,GRMZM2G054300_P04
aLMDEMAVVATk	GRMZM2G069542_P01
eEVFDALk	GRMZM2G069542_P01
eFVQEcYELSAEYENDRDEAR	GRMZM2G069542_P01
eLLLQVAGHk	GRMZM2G069542_P01
eMYNEWPFFR	GRMZM2G069542_P01
eSYITTLNVcQAYTLk	GRMZM2G069542_P01
fHLPVWLGFGAAIk	GRMZM2G069542_P01
fLDILQDLHGPHLR	GRMZM2G069542_P01
gDPGIAAVYDk	GRMZM2G069542_P01
iRDPSFQVSPQPPLSk	GRMZM2G069542_P01
lADLEAAPAAVAR	GRMZM2G069542_P01
lLVADDLQSFGEQLR	GRMZM2G069542_P01
lVEYDALLVDR	GRMZM2G069542_P01
qVSTFGLALVk	GRMZM2G069542_P01
rQDWLLSELR	GRMZM2G069542_P01
rTPPTPQDEMR	GRMZM2G069542_P01
sATPETEYGR	GRMZM2G069542_P01
sIVFQEPR	GRMZM2G069542_P01
sLcAcGDkPIADGSLLDFLR	GRMZM2G069542_P01
tPPTPQDEMR	GRMZM2G069542_P01
vILGDVR	GRMZM2G069542_P01
vTLDLLEMVFAk	GRMZM2G069542_P01
vTVQGEVIEHSFGEELLcFR	GRMZM2G069542_P01
aEAEGSLk	GRMZM2G071630_P01,GRMZM2G176307_P01,GRMZM2G176307_P02
dAPMFVVGVNEk	GRMZM2G071630_P01,GRMZM2G176307_P01,GRMZM2G176307_P02
eVAVFGcR	GRMZM2G071630_P01,GRMZM2G176307_P01,GRMZM2G176307_P02
fGIVEGLMTTVHAITATQk	GRMZM2G071630_P01,GRMZM2G176307_P01,GRMZM2G176307_P02
fGIVEGLmTTVHAITATQk	GRMZM2G071630_P01,GRMZM2G176307_P01,GRMZM2G176307_P02
gILGYVEEDLVSTDFQGDSR	GRMZM2G071630_P01,GRMZM2G176307_P01,GRMZM2G176307_P02
gILGyVEEDLVSTDFQGDSR	GRMZM2G071630_P01,GRMZM2G176307_P01,GRMZM2G176307_P02
lVSWYDNEWGYSTR	GRMZM2G071630_P01,GRMZM2G176307_P01,GRMZM2G176307_P02
lVSWyDNEWGYSTR	GRMZM2G071630_P01,GRMZM2G176307_P01,GRMZM2G176307_P02
nPEEIPWGSVGAEYVVESTGVFTDQEk	GRMZM2G071630_P01,GRMZM2G176307_P01,GRMZM2G176307_P02
sATYDEIk	GRMZM2G071630_P01,GRMZM2G176307_P01,GRMZM2G176307_P02
sDINIVSNAScTTNcLAPLAk	GRMZM2G071630_P01,GRMZM2G176307_P01,GRMZM2G176307_P02
tLLFGEk	GRMZM2G071630_P01,GRMZM2G176307_P01,GRMZM2G176307_P02
tVDGPSSk	GRMZM2G071630_P01,GRMZM2G176307_P01,GRMZM2G176307_P02
eYVFVANSDNLGAIVDIk	GRMZM2G032003_P02,GRMZM2G032003_P05
eyVFVANSDNLGAIVDIk	GRMZM2G032003_P02,GRMZM2G032003_P05
iFNTNNLWVNLk	GRMZM2G032003_P02,GRMZM2G032003_P05
lEIPDGDVLENk	GRMZM2G032003_P02,GRMZM2G032003_P05
lEIPDGDVLENkDVNGPEDL	GRMZM2G032003_P02,GRMZM2G032003_P05
nGFTFLDLIVIQIESLNkk	GRMZM2G032003_P02,GRMZM2G032003_P05
sGFISLVSR	GRMZM2G032003_P02,GRMZM2G032003_P05
sVIEVR	GRMZM2G032003_P02,GRMZM2G032003_P05
vQLLEIAQVPDEHVNEFk	GRMZM2G032003_P02,GRMZM2G032003_P05
yGcNVPLLLMNSFNTHDDTQk	GRMZM2G032003_P02,GRMZM2G032003_P05
yLSGEAEQIEWSk	GRMZM2G032003_P02,GRMZM2G032003_P05
yLSGEAEQIEWSk	GRMZM2G032003_P02,GRMZM2G032003_P05
aGGMQQPMPMGGQQQVFPR	GRMZM2G102829_P01,GRMZM2G102829_P02
aLYDTFcAFGNILSck	GRMZM2G102829_P01,GRMZM2G102829_P02
aLyDTFcAFGNILSck	GRMZM2G102829_P01,GRMZM2G102829_P02
eLFAEYGNITSck	GRMZM2G102829_P01,GRMZM2G102829_P02
eNVSSNIk	GRMZM2G102829_P01,GRMZM2G102829_P02
fQNTNLYLk	GRMZM2G102829_P01,GRMZM2G102829_P02
fSNVYVk	GRMZM2G102829_P01,GRMZM2G102829_P02
gYGFVQFEk	GRMZM2G102829_P01,GRMZM2G102829_P02
iATDPSGESR	GRMZM2G102829_P01,GRMZM2G102829_P02
lMLGENLYPLVEQLER	GRMZM2G102829_P01,GRMZM2G102829_P02
lmLGENLYPLVEQLER	GRMZM2G102829_P01,GRMZM2G102829_P02
lMLGENLyPLVEQLER	GRMZM2G102829_P01,GRMZM2G102829_P02
nLEENIDDEk	GRMZM2G102829_P01,GRMZM2G102829_P02
nLEENIDDEkLR	GRMZM2G102829_P01,GRMZM2G102829_P02
nLSDTVTDDELk	GRMZM2G102829_P01,GRMZM2G102829_P02
nVQEVAEk	GRMZM2G102829_P01,GRMZM2G102829_P02
sAQHLQQSNVSTEQQLANLSLNDGVVSS	GRMZM2G102829_P01,GRMZM2G102829_P02
sGTGNIFIk	GRMZM2G102829_P01,GRMZM2G102829_P02
sLGYAYVNYNNQGDAAR	GRMZM2G102829_P01,GRMZM2G102829_P02
sLGyAYVNYNNQGDAAR	GRMZM2G102829_P01,GRMZM2G102829_P02
vAEAMEVLR	GRMZM2G102829_P01,GRMZM2G102829_P02
vFVGPFVR	GRMZM2G102829_P01,GRMZM2G102829_P02
yGTITSAVVMR	GRMZM2G102829_P01,GRMZM2G102829_P02
yTGNSDLQLER	GRMZM2G071790_P01,GRMZM2G071790_P02,GRMZM2G071790_P03,GRMZM2G071790_P04,GRMZM2G071790_P05
aTGAFILTASHNPGGPTEDFGIk	GRMZM2G023289_P03
dSQEALAPLVDVALk	GRMZM2G023289_P03
gLFTVTk	GRMZM2G023289_P03
vTVFQQPHYLQNFVQSTFNALPADQVk	GRMZM2G023289_P03
vYIEQYEk	GRMZM2G023289_P03
aGVALNcLEAPLDVDIPGGGR	GRMZM2G034724_P01
aISPEVLQASFNTTPEMEk	GRMZM2G034724_P01
aWDLPEPDAAR	GRMZM2G034724_P01
aYGGDGGAYYEWSPADLPMLAVASIGAAk	GRMZM2G034724_P01
ayGGDGGAYYEWSPADLPMLAVASIGAAk	GRMZM2G034724_P01
aYGGDGGAYyEWSPADLPMLAVASIGAAk	GRMZM2G034724_P01
iADASGMEWFSIITTPNPVFSHLAGk	GRMZM2G034724_P01
iADASGmEWFSIITTPNPVFSHLAGk	GRMZM2G034724_P01
iEGGSLFIVPR	GRMZM2G034724_P01
lPASAAALPAPSPQDR	GRMZM2G034724_P01
lSLAAGGLSLPSYSDSAk	GRMZM2G034724_P01
lVSSQPASGIVk	GRMZM2G034724_P01
rLDSEIFFAPPSSN	GRMZM2G034724_P01
vAYVLQGVGTcGLVLPEATk	GRMZM2G034724_P01
vQVVGPDGR	GRMZM2G034724_P01
vVVLNTANLPLVR	GRMZM2G034724_P01
aLLGESNEFVGDkVAYALSQGLk	GRMZM2G030784_P01,GRMZM2G030784_P02
eLAAQPDVDGFLVGGASLkPEFIDIINAATVk	GRMZM2G030784_P01,GRMZM2G030784_P02
kGGAFTGEVSAEMLVNLGVPWVILGHSER	GRMZM2G030784_P01,GRMZM2G030784_P02
qEFHVAAQNcWVk	GRMZM2G030784_P01,GRMZM2G030784_P02
qEFHVAAQNcWVk	GRMZM2G030784_P01,GRMZM2G030784_P02
tLNEGQVPPSDVVEVVVSPPYVFLPVVk	GRMZM2G030784_P01,GRMZM2G030784_P02
tNASPEVAESTR	GRMZM2G030784_P01,GRMZM2G030784_P02
vAYALSQGLk	GRMZM2G030784_P01,GRMZM2G030784_P02
vIAcVGETLEQR	GRMZM2G030784_P01,GRMZM2G030784_P02
aAILVR	GRMZM2G306345_P03,GRMZM2G306345_P04,GRMZM2G306345_P05
aETSPEDVGGMHAAVGILTER	GRMZM2G306345_P03,GRMZM2G306345_P04,GRMZM2G306345_P05
aETSPEDVGGmHAAVGILTER	GRMZM2G306345_P03,GRMZM2G306345_P04,GRMZM2G306345_P05
eLVGQYk	GRMZM2G306345_P03,GRMZM2G306345_P04,GRMZM2G306345_P05
eMQDIEFTVQENR	GRMZM2G306345_P03,GRMZM2G306345_P04,GRMZM2G306345_P05
emQDIEFTVQENR	GRMZM2G306345_P03,GRMZM2G306345_P04,GRMZM2G306345_P05
fLDMFGNVVMDIPR	GRMZM2G306345_P03,GRMZM2G306345_P04,GRMZM2G306345_P05
fLDmFGNVVMDIPR	GRMZM2G306345_P03,GRMZM2G306345_P04,GRMZM2G306345_P05
fLDMFGNVVmDIPR	GRMZM2G306345_P03,GRMZM2G306345_P04,GRMZM2G306345_P05
iAVDMVNEGLVEPR	GRMZM2G306345_P03,GRMZM2G306345_P04,GRMZM2G306345_P05
kQLELAVLAVFNSWESPR	GRMZM2G306345_P03,GRMZM2G306345_P04,GRMZM2G306345_P05
lVTIGGHVLR	GRMZM2G306345_P03,GRMZM2G306345_P04,GRMZM2G306345_P05
nDTDLTASDLk	GRMZM2G306345_P03,GRMZM2G306345_P04,GRMZM2G306345_P05
nLMPQAYDELVENcNILESHYk	GRMZM2G306345_P03,GRMZM2G306345_P04,GRMZM2G306345_P05
qLELAVLAVFNSWESPR	GRMZM2G306345_P03,GRMZM2G306345_P04,GRMZM2G306345_P05
qMIMAPTLELR	GRMZM2G306345_P03,GRMZM2G306345_P04,GRMZM2G306345_P05
rFLDMFGNVVMDIPR	GRMZM2G306345_P03,GRMZM2G306345_P04,GRMZM2G306345_P05
sGAAVSMPGMMDTVLNLGLNDEVAAGLAAk	GRMZM2G306345_P03,GRMZM2G306345_P04,GRMZM2G306345_P05
sLFEEk	GRMZM2G306345_P03,GRMZM2G306345_P04,GRMZM2G306345_P05
vLANADTPDDALTAR	GRMZM2G306345_P03,GRMZM2G306345_P04,GRMZM2G306345_P05
aDLNVPLDDAQk	GRMZM2G382914_P01,GRMZM2G382914_P02,GRMZM2G382914_P03,GRMZM2G382914_P04
eLDYLVGAVANPk	GRMZM2G382914_P01,GRMZM2G382914_P02,GRMZM2G382914_P03,GRMZM2G382914_P04
eLDyLVGAVANPk	GRMZM2G382914_P01,GRMZM2G382914_P02,GRMZM2G382914_P03,GRMZM2G382914_P04
fAADAESk	GRMZM2G382914_P01,GRMZM2G382914_P02,GRMZM2G382914_P03,GRMZM2G382914_P04
fAAGTEAIAk	GRMZM2G382914_P01,GRMZM2G382914_P02,GRMZM2G382914_P03,GRMZM2G382914_P04
gVSLLLPTDIVVADk	GRMZM2G382914_P01,GRMZM2G382914_P02,GRMZM2G382914_P03,GRMZM2G382914_P04
iGVIESLLAk	GRMZM2G382914_P01,GRMZM2G382914_P02,GRMZM2G382914_P03,GRMZM2G382914_P04
iVPATAIPDDWMGLDVGPDATk	GRMZM2G382914_P01,GRMZM2G382914_P02,GRMZM2G382914_P03,GRMZM2G382914_P04
lAAALPEGGVLLLENVR	GRMZM2G382914_P01,GRMZM2G382914_P02,GRMZM2G382914_P03,GRMZM2G382914_P04
lAELTTTk	GRMZM2G382914_P01,GRMZM2G382914_P02,GRMZM2G382914_P03,GRMZM2G382914_P04
lELATSLIEk	GRMZM2G382914_P01,GRMZM2G382914_P02,GRMZM2G382914_P03,GRMZM2G382914_P04
sVGTLGEADLk	GRMZM2G382914_P01,GRMZM2G382914_P02,GRMZM2G382914_P03,GRMZM2G382914_P04
tFDEALDTTk	GRMZM2G382914_P01,GRMZM2G382914_P02,GRMZM2G382914_P03,GRMZM2G382914_P04
vDILILGGGMIYTFYk	GRMZM2G382914_P01,GRMZM2G382914_P02,GRMZM2G382914_P03,GRMZM2G382914_P04
vDILILGGGMIYTFyk	GRMZM2G382914_P01,GRMZM2G382914_P02,GRMZM2G382914_P03,GRMZM2G382914_P04
aALWFWMNSVHGVVPQGFGATTR	GRMZM2G005633_P02
aIGFDGLGDPGR	GRMZM2G005633_P02
aYPGFAHGGSQVQGk	GRMZM2G005633_P02
dAVVAFk	GRMZM2G005633_P02
fGYcGTTDEYcGDGcQSGPcR	GRMZM2G005633_P02
fGycGTTDEYcGDGcQSGPcR	GRMZM2G005633_P02
fGYcGTTDEycGDGcQSGPcR	GRMZM2G005633_P02
qLGVDPGPNLTc	GRMZM2G005633_P02
sAFLSAVk	GRMZM2G005633_P02
sNAYcDPTk	GRMZM2G005633_P02
aVVTVPAYFNDSQR	GRMZM2G001500_P02
dAISGGSTQSmk	GRMZM2G001500_P02
dVVLLDVTPLSLGLETLGGVMTk	GRMZM2G001500_P02
dVVLLDVTPLSLGLETLGGVmTk	GRMZM2G001500_P02
hIEATLSR	GRMZM2G001500_P02
iPAVQELVR	GRMZM2G001500_P02
iVDWLASNFk	GRMZM2G001500_P02
lSLSDLDEVILVGGSTR	GRMZM2G001500_P02
mAEVDDEAk	GRMZM2G001500_P02
mELSTLTQANISLPFITATADGPk	GRMZM2G001500_P02
mVEEADk	GRMZM2G001500_P02
nQADSVVYQTEk	GRMZM2G001500_P02
vVGIDLGTTNSAVAAMEGGkPTVVTNAEGAR	GRMZM2G001500_P02
dDLRLPTDETLVAQIk	GRMZM2G113696_P01,GRMZM2G144030_P01
dLVVTVQSAMGEEQIcALk	GRMZM2G113696_P01,GRMZM2G144030_P01
dLVVTVQSAmGEEQIcALk	GRMZM2G113696_P01,GRMZM2G144030_P01
eGFESGk	GRMZM2G113696_P01,GRMZM2G144030_P01
lPTDETLVAQIk	GRMZM2G113696_P01,GRMZM2G144030_P01
tEYQLIDISEDGFVSLLTSDGNTk	GRMZM2G113696_P01,GRMZM2G144030_P01
tEyQLIDISEDGFVSLLTSDGNTk	GRMZM2G113696_P01,GRMZM2G144030_P01
tEYQLIDISEDGFVSLLTSDGNTkDDLR	GRMZM2G113696_P01,GRMZM2G144030_P01
tYPQQAGTVR	GRMZM2G113696_P01,GRMZM2G144030_P01
tyPQQAGTVR	GRMZM2G113696_P01,GRMZM2G144030_P01
eSVTAIFk	GRMZM2G112524_P02,GRMZM2G112538_P01
gAEAYLVANPDAYN	GRMZM2G112524_P02,GRMZM2G112538_P01
gAEAyLVANPDAYN	GRMZM2G112524_P02,GRMZM2G112538_P01
gAEAYLVANPDAyN	GRMZM2G112524_P02,GRMZM2G112538_P01
lEFLDADk	GRMZM2G112524_P02,GRMZM2G112538_P01
lLPGVEVk	GRMZM2G112524_P02,GRMZM2G112538_P01
nTLIEGGGIGVAIETATSHIk	GRMZM2G112524_P02,GRMZM2G112538_P01
qFNFTSVMPFSFMk	GRMZM2G112524_P02,GRMZM2G112538_P01
qFNFTSVmPFSFMk	GRMZM2G112524_P02,GRMZM2G112538_P01
qFNFTSVMPFSFmk	GRMZM2G112524_P02,GRMZM2G112538_P01
qFNFTSVmPFSFmk	GRMZM2G112524_P02,GRMZM2G112538_P01
vASHVVASAQPVEGDGGVGSVR	GRMZM2G112524_P02,GRMZM2G112538_P01
vEPAAGGGSVVk	GRMZM2G112524_P02,GRMZM2G112538_P01
aVFVDLEPTVIDEVR	GRMZM2G152466_P01,GRMZM2G152466_P03,GRMZM2G153292_P01,GRMZM2G153292_P02,GRMZM2G153292_P03,GRMZM2G153292_P04,GRMZM2G153292_P08
aYHEQLSVAEITNSAFEPSSMMAk	GRMZM2G152466_P01,GRMZM2G152466_P03,GRMZM2G153292_P01,GRMZM2G153292_P02,GRMZM2G153292_P03,GRMZM2G153292_P04,GRMZM2G153292_P08
tIGGGDDAFNTFFSETGAGk	GRMZM2G152466_P01,GRMZM2G152466_P03,GRMZM2G153292_P01,GRMZM2G153292_P02,GRMZM2G153292_P03,GRMZM2G153292_P04,GRMZM2G153292_P08
gAHGLcILTEWDEFk	GRMZM2G328500_P01,GRMZM2G328500_P02,GRMZM2G328500_P03
iSSVNAISALcEATGANVTEVAYAVGk	GRMZM2G328500_P01,GRMZM2G328500_P02,GRMZM2G328500_P03
dEATYGVDR	GRMZM2G428518_P01
gVLVSPVLEPGATTVEAYFPAGR	GRMZM2G428518_P01
gVLVSPVLEPGATTVEAyFPAGR	GRMZM2G428518_P01
wIQLGAFYPFAR	GRMZM2G428518_P01
wIQLGAFyPFAR	GRMZM2G428518_P01
aAVPSGASTGVYEALELR	GRMZM2G048371_P01,GRMZM2G048371_P03
dPTAQTEIDNFMVQQLDGTk	GRMZM2G048371_P01,GRMZM2G048371_P03
gNPTVEVDVFcSDGTFAR	GRMZM2G048371_P01,GRMZM2G048371_P03
iEEELGAIAVYAGAk	GRMZM2G048371_P01,GRMZM2G048371_P03
lAMQEFMILPTGAASFk	GRMZM2G048371_P01,GRMZM2G048371_P03
lAMQEFmILPTGAASFk	GRMZM2G048371_P01,GRMZM2G048371_P03
mGVEVYHHLk	GRMZM2G048371_P01,GRMZM2G048371_P03
mTEEIGEQVQIVGDDLLVTNPTR	GRMZM2G048371_P01,GRMZM2G048371_P03
scNALLLk	GRMZM2G048371_P01,GRMZM2G048371_P03
sFVSEYPIVSIEDPFDQDDWVHYAk	GRMZM2G048371_P01,GRMZM2G048371_P03
sGETEDTFIADLAVGLSTGQIk	GRMZM2G048371_P01,GRMZM2G048371_P03
vNQIGSVTESIEAVk	GRMZM2G048371_P01,GRMZM2G048371_P03
lGDAMVTWIEAWDELNPAGPAAGk	GRMZM2G087326_P01
eEYDESGPAIVHR	GRMZM2G067985_P04,GRMZM2G067985_P05,GRMZM2G067985_P06,GRMZM2G067985_P09,GRMZM2G067985_P10,GRMZM2G067985_P12,GRMZM2G067985_P15,GRMZM2G104017_P02,GRMZM2G104017_P03,GRMZM2G104017_P04,GRMZM2G110378_P01,GRMZM2G110378_P02,GRMZM2G110378_P04,GRMZM2G110378_P05
lAYIALDYEQELETAk	GRMZM2G067985_P04,GRMZM2G067985_P05,GRMZM2G067985_P06,GRMZM2G067985_P09,GRMZM2G067985_P10,GRMZM2G067985_P12,GRMZM2G067985_P15,GRMZM2G104017_P02,GRMZM2G104017_P03,GRMZM2G104017_P04,GRMZM2G110378_P01,GRMZM2G110378_P02,GRMZM2G110378_P04,GRMZM2G110378_P05
lAyIALDYEQELETAk	GRMZM2G067985_P04,GRMZM2G067985_P05,GRMZM2G067985_P06,GRMZM2G067985_P09,GRMZM2G067985_P10,GRMZM2G067985_P12,GRMZM2G067985_P15,GRMZM2G104017_P02,GRMZM2G104017_P03,GRMZM2G104017_P04,GRMZM2G110378_P01,GRMZM2G110378_P02,GRMZM2G110378_P04,GRMZM2G110378_P05
aNAGcNGGLMDYAFQYIAk	GRMZM2G456217_P01
aVAHQPVSVAIEASGSHFQFYSEGVFSGR	GRMZM2G456217_P01
cGTELDHGVAAVGYGVTADGTk	GRMZM2G456217_P01
dQGQcGScWAFSTIAAVEGINAIk	GRMZM2G456217_P01
dVPASVDWR	GRMZM2G456217_P01
eGHcGIAMEASYPVk	GRMZM2G456217_P01
eGHcGIAmEASYPVk	GRMZM2G456217_P01
fGDMTADEFR	GRMZM2G456217_P01
fGDmTADEFR	GRMZM2G456217_P01
gAVTDVk	GRMZM2G456217_P01
hGGVAAEDAYPYR	GRMZM2G456217_P01
hGGVAAEDAYPyR	GRMZM2G456217_P01
kSPAPVVTIDGYEDVPANDESALk	GRMZM2G456217_P01
lIHEFNR	GRMZM2G456217_P01
nSWGPEWGEk	GRMZM2G456217_P01
qGSSASASSFMYADAR	GRMZM2G456217_P01
qGSSASASSFMyADAR	GRMZM2G456217_P01
sPAPVVTIDGYEDVPANDESALk	GRMZM2G456217_P01
vHAVVDEDGSSHDEL	GRMZM2G456217_P01
aAEEANVYNDLVk	GRMZM2G057576_P01
aDDAAHFLDVIR	GRMZM2G057576_P01
aFMTADLPHELIELLEk	GRMZM2G057576_P01
aHMGIFTELGVLYAR	GRMZM2G057576_P01
aHMGIFTELGVLyAR	GRMZM2G057576_P01
aNLPGAENLVVQR	GRMZM2G057576_P01
aVHFYLQEHPDLINDMLNVLALR	GRMZM2G057576_P01
eAAELAAESPQGLLR	GRMZM2G057576_P01
eALTLTSLGIAPQFVTFTHVTMESEk	GRMZM2G057576_P01
eGLVSEAIESFIR	GRMZM2G057576_P01
eVcFAcVDAEEFR	GRMZM2G057576_P01
fGFVPDLTHYLYTNNMLR	GRMZM2G057576_P01
fNLNVQAVDVLLDNIR	GRMZM2G057576_P01
fQELFAQTk	GRMZM2G057576_P01
gcFSELIALMESGLGLER	GRMZM2G057576_P01
gNMQLFSVDQQR	GRMZM2G057576_P01
gQcDDELINVTNk	GRMZM2G057576_P01
iIYAFISNWAk	GRMZM2G057576_P01
lNAFESLELSR	GRMZM2G057576_P01
qVGYTPDYLFLLQTILR	GRMZM2G057576_P01
qVGyTPDYLFLLQTILR	GRMZM2G057576_P01
rDPTLAVVAYR	GRMZM2G057576_P01
sHQMPEQVVFWk	GRMZM2G057576_P01
tANLANNQIINYR	GRMZM2G057576_P01
tVDNDLALk	GRMZM2G057576_P01
vDGELIFAYAk	GRMZM2G057576_P01
vEEDAVWSQVAk	GRMZM2G057576_P01
vLQPENEYR	GRMZM2G057576_P01
vNPGNAPLVVGQLLDDEcPEDFIk	GRMZM2G057576_P01
vVGNENPSTLIcFASk	GRMZM2G057576_P01
wLVLIGIAPGAPERPQLVk	GRMZM2G057576_P01
ykEAAELAAESPQGLLR	GRMZM2G057576_P01
aEQMLINNPSR	GRMZM2G094712_P01
dSEMFNEWTLELk	GRMZM2G094712_P01
eYLPITGLAEFNk	GRMZM2G094712_P01
eyLPITGLAEFNk	GRMZM2G094712_P01
gTPGDWSHIIk	GRMZM2G094712_P01
iSMAGLSMR	GRMZM2G094712_P01
lIFGADSPAIQENR	GRMZM2G094712_P01
mFVADGGELLMAQSYAk	GRMZM2G094712_P01
mFVADGGELLmAQSYAk	GRMZM2G094712_P01
qEYHIYMTSDGR	GRMZM2G094712_P01
qIGMFTFTGLNSEQVAFMR	GRMZM2G094712_P01
qQLFNALk	GRMZM2G094712_P01
rAEQMLINNPSR	GRMZM2G094712_P01
sLLPFFDSAYQGFASGSLDk	GRMZM2G094712_P01
sLLPFFDSAYQGFASGSLDkDAQSVR	GRMZM2G094712_P01
tEEGkPLVLNVVR	GRMZM2G094712_P01
tIYIPQPTWGNHPk	GRMZM2G094712_P01
tVPHLADAIHAAVTQLk	GRMZM2G094712_P01
vATVQcLSGTGSLR	GRMZM2G094712_P01
vFTLSGLNVR	GRMZM2G094712_P01
vGGEFLAR	GRMZM2G094712_P01
vkEYLPITGLAEFNk	GRMZM2G094712_P01
vNLGVGAYR	GRMZM2G094712_P01
eFAPSIPEk	GRMZM2G415359_P02
eLVSDDEWLNGEFITTVQQR	GRMZM2G415359_P02
gAAIIk	GRMZM2G415359_P02
iVQGLPIDEFSR	GRMZM2G415359_P02
kMDATAQELTEEk	GRMZM2G415359_P02
lNVQVSDVk	GRMZM2G415359_P02
mDATAQELTEEk	GRMZM2G415359_P02
mELVDAAFPLLk	GRMZM2G415359_P02
mELVDAAFPLLk	GRMZM2G415359_P02
sQASALEAHAAPNck	GRMZM2G415359_P02
vLVTGAAGQIGYALVPMIAR	GRMZM2G415359_P02
vLVTGAAGQIGyALVPMIAR	GRMZM2G415359_P02
vLVVANPANTNALILk	GRMZM2G415359_P02
dQIYDIFQLLPSk	GRMZM2G027995_P01,GRMZM2G027995_P02
gFkDQIYDIFQLLPSk	GRMZM2G027995_P01,GRMZM2G027995_P02
iLASGVHVVVGTPGR	GRMZM2G027995_P01,GRMZM2G027995_P02
mVPTkPMVVETFSQYPPLGR	GRMZM2G153541_P06
tHINIVVIGHVDSGk	GRMZM2G153541_P06
aMENEMLLR	GRMZM2G152908_P01
aSALLVDFFDk	GRMZM2G152908_P01
dGAFEDVLR	GRMZM2G152908_P01
dTVGQYESHMAFTMPGLYR	GRMZM2G152908_P01
eSMYPLLNFLR	GRMZM2G152908_P01
fNIVSPGADLSIYFPYTESHk	GRMZM2G152908_P01
gMLQPHQIIAEYNNAIPEAER	GRMZM2G152908_P01
gMTMMLNDR	GRMZM2G152908_P01
iGDSLSAHPNELVAVFTR	GRMZM2G152908_P01
lFHDkESMYPLLNFLR	GRMZM2G152908_P01
lkDGAFEDVLR	GRMZM2G152908_P01
lLPDATGTTcGQR	GRMZM2G152908_P01
nLTGLVELYGR	GRMZM2G152908_P01
qcGLDITPk	GRMZM2G152908_P01
tMASTVPLAVEGEPSSk	GRMZM2G152908_P01
vLGTEHcHILR	GRMZM2G152908_P01
vNVSELAVEELR	GRMZM2G152908_P01
vPEYLQFk	GRMZM2G152908_P01
yLEMLYALk	GRMZM2G152908_P01
aDNYGGFMIWDR	GRMZM2G162359_P01
aLDTGIFER	GRMZM2G162359_P01
eAcDSGLYTMVIMSFLDVyGPQR	GRMZM2G162359_P01
fYVGLTASEmTHGWVHPk	GRMZM2G162359_P01
gSPADRYDVLALELAk	GRMZM2G162359_P01
iYDDADcEAR	GRMZM2G162359_P01
nVYYDVAPSAQk	GRMZM2G162359_P01
rPFGDAWLDGVDLFLER	GRMZM2G162359_P01
wHLAWDEWTAAYPATR	GRMZM2G162359_P01
wHLAWDEWTAAyPATR	GRMZM2G162359_P01
yDVLALELAk	GRMZM2G162359_P01
yDVLALELAk	GRMZM2G162359_P01
aVDVTGPDGSFVR	GRMZM2G389768_P01
cGEPGHMAR	GRMZM2G389768_P01
dcPSADGGGGYGGGGYGGGGYGGGGGGGGGcFk	GRMZM2G389768_P01
dcSSGGGGYGGGGGGGGGGcYNcGQAGHMAR	GRMZM2G389768_P01
dcSSGGGGYGGGGGGGGGGcyNcGQAGHMAR	GRMZM2G389768_P01
dcSSGGGGYGGGGGGGGGGcYNcGQAGHmAR	GRMZM2G389768_P01
dcSSGGGGYGGGGGGGGGGcyNcGQAGHmAR	GRMZM2G389768_P01
fGGGGGGGGDR	GRMZM2G389768_P01
scYNcGEAGHIAR	GRMZM2G389768_P01
scyNcGEAGHIAR	GRMZM2G389768_P01
sGGGGGPGAcYk	GRMZM2G389768_P01
sLAEGEEVEFSVSEGDDGR	GRMZM2G389768_P01
sYGGSWGGGR	GRMZM2G389768_P01
aLEIAEk	GRMZM5G833389_P02
aLEYADFDNFDR	GRMZM5G833389_P02
eSFESGTLHLIGLLSDGGVHSR	GRMZM5G833389_P02
iILDAVEQVGGIYLVTADHGNAEDMVk	GRMZM5G833389_P02
aFLQPSHYDADEVMFVk	GRMZM2G026703_P01
eGEGVIVLLR	GRMZM2G026703_P01
fTHELLEDAVGNYR	GRMZM2G026703_P01
gEITTASEEQIR	GRMZM2G026703_P01
gSMMAPSYNTR	GRMZM2G026703_P01
iAIVLk	GRMZM2G026703_P01
lLAFGADEEQQVDR	GRMZM2G026703_P01
lLDMDVGLANIAR	GRMZM2G026703_P01
vAELEAAPR	GRMZM2G026703_P01
vFLAGTNSALQk	GRMZM2G026703_P01
vVMLLSPVVSTSGR	GRMZM2G026703_P01
dLTEVTHk	GRMZM2G084521_P01,GRMZM2G084521_P03
gGESIYGLk	GRMZM2G084521_P01,GRMZM2G084521_P03
hTGPGLLSMANAGR	GRMZM2G084521_P01,GRMZM2G084521_P03
iIPSFMLQGGDFTLGDGR	GRMZM2G084521_P01,GRMZM2G084521_P03
iVMGLFGk	GRMZM2G084521_P01,GRMZM2G084521_P03
vLSGMDVVYk	GRMZM2G084521_P01,GRMZM2G084521_P03
vYFDIEIDGkPAGR	GRMZM2G084521_P01,GRMZM2G084521_P03
dALAESDk	GRMZM2G421857_P01,GRMZM2G421857_P02
dMGYNVSMMADSTSR	GRMZM2G421857_P01,GRMZM2G421857_P02
fDPDFIDIR	GRMZM2G421857_P01,GRMZM2G421857_P02
fEDPAEGEEALVGk	GRMZM2G421857_P01,GRMZM2G421857_P02
fTMLQTWPVR	GRMZM2G421857_P01,GRMZM2G421857_P02
kVSGPVVVADGMGGAAMYELVR	GRMZM2G421857_P01,GRMZM2G421857_P02
lAADTPLLTGQR	GRMZM2G421857_P01,GRMZM2G421857_P02
lAEMPADSGYPAYLAAR	GRMZM2G421857_P01,GRMZM2G421857_P02
lGDLFYR	GRMZM2G421857_P01,GRMZM2G421857_P02
lYDDLTTGFR	GRMZM2G421857_P01,GRMZM2G421857_P02
sGDVYIPR	GRMZM2G421857_P01,GRMZM2G421857_P02
tTLVANTSNMPVAAR	GRMZM2G421857_P01,GRMZM2G421857_P02
vGHDNLIGEIIR	GRMZM2G421857_P01,GRMZM2G421857_P02
vLDALFPSVLGGTcAIPGAFGcGk	GRMZM2G421857_P01,GRMZM2G421857_P02
vSGPVVVADGMGGAAMYELVR	GRMZM2G421857_P01,GRMZM2G421857_P02
vTTFEDSEk	GRMZM2G421857_P01,GRMZM2G421857_P02
ySNSEAVVYVGcGER	GRMZM2G421857_P01,GRMZM2G421857_P02
eNQTIQSVLGTSTR	GRMZM2G048324_P01
gIPSLVAIGPTGQTVSR	GRMZM2G048324_P01
lEILAEk	GRMZM2G048324_P01
mPWLAIPQGDIk	GRMZM2G048324_P01
mPWLAVPFSDSEGR	GRMZM2G048324_P01
nEEAFNEYFAk	GRMZM2G048324_P01
sFEVVFASADR	GRMZM2G048324_P01
sFEVVFASADRNEEAFNEYFAk	GRMZM2G048324_P01
sQLMIHGADAFPFTEER	GRMZM2G048324_P01
tVLVYFSAk	GRMZM2G048324_P01
vPISELEGk	GRMZM2G048324_P01
vPVSELVGk	GRMZM2G048324_P01
vSGIPHLVILDAk	GRMZM2G048324_P01
yFELSSLPTLVLIGPDGk	GRMZM2G048324_P01
aAFDEAEk	GRMZM2G358059_P01
fGGDTSYSIMFGPDIcGYSTk	GRMZM2G358059_P01
kFGGDTSYSIMFGPDIcGYSTk	GRMZM2G358059_P01
lLGGGDVDQk	GRMZM2G358059_P01
aDGDTVk	GRMZM2G144610_P01
aINGDVSTLASDGSk	GRMZM2G144610_P01
aPLSVYLIDAVLLPR	GRMZM2G144610_P01
aPLSVyLIDAVLLPR	GRMZM2G144610_P01
aQGSDGIVNITVFPDGR	GRMZM2G144610_P01
eQPYYIAVLQVR	GRMZM2G144610_P01
eQPyYIAVLQVR	GRMZM2G144610_P01
eQPYyIAVLQVR	GRMZM2G144610_P01
iSSASASAATVTk	GRMZM2G144610_P01
lGSIQGGFAQAASLYQASGk	GRMZM2G144610_P01
lQLDDLQR	GRMZM2G144610_P01
sTVTVLAVDNAVMAR	GRMZM2G144610_P01
sTVTVLAVDNAVmAR	GRMZM2G144610_P01
tLLDkAPLSVYLIDAVLLPR	GRMZM2G144610_P01
vAAFTPSGPSNR	GRMZM2G144610_P01
vIYLHVLLDYFDAAk	GRMZM2G144610_P01
aVLDAATIAGLQPLR	GRMZM2G023232_P01
fEHIDMSEk	GRMZM2G023232_P01
mDTDDAPSDPAVASDVNMQEPk	GRMZM2G023232_P01
rEEFEQISASVLER	GRMZM2G023232_P01
tFTSTQLLAMVLSNLk	GRMZM2G023232_P01
vGDPIELR	GRMZM2G023232_P01
vLTFFk	GRMZM2G023232_P01
aPHFEESMk	AC233949.1_FGP004
dFSTAILER	AC233949.1_FGP004
dTIcIVLADETcEEPk	AC233949.1_FGP004
aTPAVPVGGcYR	GRMZM2G429899_P01
aVLDHSVQAcIFTGYWEDVGTIk	GRMZM2G429899_P01
dALLDLLk	GRMZM2G429899_P01
dSVMMGADTYETEEEASk	GRMZM2G429899_P01
fDFYDPk	GRMZM2G429899_P01
fIWVLEDYYSHk	GRMZM2G429899_P01
gIQEADHPEEGYYIR	GRMZM2G429899_P01
hVEDDADITIScAPVDESR	GRMZM2G429899_P01
iFVMSQFNSTSLNR	GRMZM2G429899_P01
mNYMELVQk	GRMZM2G429899_P01
nATINDGSVI	GRMZM2G429899_P01
nVVITNSk	GRMZM2G429899_P01
sFFDANLALTEQPSk	GRMZM2G429899_P01
sGIVVILk	GRMZM2G429899_P01
sIDNIVILSGDQLYR	GRMZM2G429899_P01
tPFFTAPR	GRMZM2G429899_P01
vAATTQcILTSDAcPETLHSQTQSSR	GRMZM2G429899_P01
vETNFLSYAIDDAQk	GRMZM2G429899_P01
vSAIILGGGTGSQLFPLTSTR	GRMZM2G429899_P01
yPYLASMGIYVFk	GRMZM2G429899_P01
aAGNEVIGIDLGTTNScVSVMEGk	GRMZM2G153815_P01
aLIDIR	GRMZM2G153815_P01
dkIPAEVASEIEAAIADLR	GRMZM2G153815_P01
eTAESYLGk	GRMZM2G153815_P01
eVDEVLLVGGMTR	GRMZM2G153815_P01
fESLVHNLIER	GRMZM2G153815_P01
hLNITLTR	GRMZM2G153815_P01
iPAEVASEIEAAIADLR	GRMZM2G153815_P01
mVQEAELHAQk	GRMZM2G153815_P01
qAVTNPQNTFFGTk	GRMZM2G153815_P01
qEMASDDIEk	GRMZM2G153815_P01
qYSPSQVGAFVLTk	GRMZM2G153815_P01
sQVFSTAADNQTQVGIR	GRMZM2G153815_P01
sSGGLSEADIQk	GRMZM2G153815_P01
tTPSVVAFTQk	GRMZM2G153815_P01
vQEVVSEIFGk	GRMZM2G153815_P01
aFADAGADVLFIDALASVEEMk	GRMZM2G024933_P02
aFADAGADVLFIDALASVEEmk	GRMZM2G024933_P02
aMQDALVAIk	GRMZM2G024933_P02
dGGVPPPSVLPSFQEIk	GRMZM2G024933_P02
eSGSDIVIVAR	GRMZM2G024933_P02
kESGSDIVIVAR	GRMZM2G024933_P02
lVVYPLSLVGVSMR	GRMZM2G024933_P02
lVVyPLSLVGVSMR	GRMZM2G024933_P02
qAISHDEALWR	GRMZM2G024933_P02
qAISHDEALWR	GRMZM2G024933_P02
tPILSPAELEEIGFR	GRMZM2G024933_P02
aFVDMVDASGYAYAVMPSAk	GRMZM2G087186_P01,GRMZM2G087186_P02
dcLcFIEVIAHk	GRMZM2G087186_P01,GRMZM2G087186_P02
dPVPFFLTPR	GRMZM2G087186_P01,GRMZM2G087186_P02
eFLSELAk	GRMZM2G087186_P01,GRMZM2G087186_P02
iFVPEGQPLESEPNEPLR	GRMZM2G087186_P01,GRMZM2G087186_P02
lVGccNELNAGYAADGYAR	GRMZM2G087186_P01,GRMZM2G087186_P02
lVGccNELNAGyAADGYAR	GRMZM2G087186_P01,GRMZM2G087186_P02
mGLEAAVEATVEFLNk	GRMZM2G087186_P01,GRMZM2G087186_P02
mGLEAAVEATVEFLNk	GRMZM2G087186_P01,GRMZM2G087186_P02
mLTGDSAVIAETGDSWFNcQk	GRMZM2G087186_P01,GRMZM2G087186_P02
dGVTLLWDLAEGk	GRMZM2G038032_P01,GRMZM2G040477_P01
dVLSVAFSVDNR	GRMZM2G038032_P01,GRMZM2G040477_P01
fSPNTFQPTIVSGSWDR	GRMZM2G038032_P01,GRMZM2G040477_P01
fVGHEk	GRMZM2G038032_P01,GRMZM2G040477_P01
lWDLSTGLTTR	GRMZM2G038032_P01,GRMZM2G040477_P01
lWNTLGEck	GRMZM2G038032_P01,GRMZM2G040477_P01
lYSLDAGSIIHSLcFSPNR	GRMZM2G038032_P01,GRMZM2G040477_P01
vWNLTNck	GRMZM2G038032_P01,GRMZM2G040477_P01
yWLcAATQDSVk	GRMZM2G038032_P01,GRMZM2G040477_P01
aLIAAEYSGIk	GRMZM2G122871_P01
lGYLPYVSTTEETAISSLk	GRMZM2G122871_P01
lGYLPYVSTTEETAISSLkR	GRMZM2G122871_P01
mLVIGSEPPFk	GRMZM2G122871_P01
aGLEDAk	GRMZM2G162688_P01
aLEHDDEDISYLTNR	GRMZM2G162688_P01
aMETYQAGLk	GRMZM2G162688_P01
aYLNEPDFMQMLR	GRMZM2G162688_P01
ayLNEPDFMQMLR	GRMZM2G162688_P01
dFDIAIETYQk	GRMZM2G162688_P01
dFEAAIQHYTk	GRMZM2G162688_P01
eVEPEPEPEPMDFTDEEk	GRMZM2G162688_P01
gLALDPSNEGLk	GRMZM2G162688_P01
qVLNDFQENPR	GRMZM2G162688_P01
rGPSGPDAIGQMFQGPELWSk	GRMZM2G162688_P01
aFAEASMTTAYEk	GRMZM2G432128_P01
lEAAcVETVESGk	GRMZM2G432128_P01
lILPFLDLDIk	GRMZM2G432128_P01
kTGMSLIIGVYDEPMTPGQcNMVVER	GRMZM2G108780_P01
tGMSLIIGVyDEPMTPGQcNMVVER	GRMZM2G108780_P01
gSTVAVFGLGAVGLAAAEGAR	GRMZM2G442658_P02,GRMZM2G442658_P04
gVMIADGk	GRMZM2G442658_P02,GRMZM2G442658_P04
iFGHEAGGIIESVGEGVTDVAPGDHVLPVFTGEck	GRMZM2G442658_P02,GRMZM2G442658_P04
iIGVDLNPSR	GRMZM2G442658_P02,GRMZM2G442658_P04
sAESNMcDLLR	GRMZM2G442658_P02,GRMZM2G442658_P04
sAESNmcDLLR	GRMZM2G442658_P02,GRMZM2G442658_P04
sVEcTGNINAMIQAFEcVHDGWGVAVLVGVPHk	GRMZM2G442658_P02,GRMZM2G442658_P04
tDLPNVVELYMk	GRMZM2G442658_P02,GRMZM2G442658_P04
tHPMNFLNER	GRMZM2G442658_P02,GRMZM2G442658_P04
dGGGGYGGGGGYGGGGGYGGGGGGYGGGNR	GRMZM2G080603_P01,GRMZM2G080603_P03,GRMZM2G080603_P04
dGGGGYGGGGGYGGGGGyGGGGGGYGGGNR	GRMZM2G080603_P01,GRMZM2G080603_P03,GRMZM2G080603_P04
gFGFVTFSTEEAMR	GRMZM2G080603_P01,GRMZM2G080603_P03,GRMZM2G080603_P04
gFGFVTFSTEEAmR	GRMZM2G080603_P01,GRMZM2G080603_P03,GRMZM2G080603_P04
gGGYGNSDGNWR	GRMZM2G080603_P01,GRMZM2G080603_P03,GRMZM2G080603_P04
nITVNEAQSR	GRMZM2G080603_P01,GRMZM2G080603_P03,GRMZM2G080603_P04
aAFEWADHPTAVIPDMQk	GRMZM2G063536_P01
aVNDLAk	GRMZM2G063536_P01
dGDTHLLGDNPR	GRMZM2G063536_P01
gIFQPVLPPEk	GRMZM2G063536_P01
gLETVTMGR	GRMZM2G063536_P01
kVPELWFYTELk	GRMZM2G063536_P01
lVVMVcEGLR	GRMZM2G063536_P01
mDNLYLVGFR	GRMZM2G063536_P01
mDNLYLVGFR	GRMZM2G063536_P01
tPGGVWWEFGk	GRMZM2G063536_P01
tSSITLAIR	GRMZM2G063536_P01
vPELWFYTELk	GRMZM2G063536_P01
yQDLIGNk	GRMZM2G063536_P01
gFMGDDQLGEALEGSDVVIIPAGVPR	GRMZM2G154595_P01
hcPNALVNMISNPVNSTVPIAAEVFk	GRMZM2G154595_P01
nGVEEVLGLGELNEFEk	GRMZM2G154595_P01
dLPPSAIGEGSGFDAk	AC207890.3_FGP002
eFGTVYLGDk	AC207890.3_FGP002
gEIVLAQFSVDNSWNR	AC207890.3_FGP002
gFAVSNk	AC207890.3_FGP002
gGEQNSYLAELLR	AC207890.3_FGP002
nVAYSVISAGWAR	AC207890.3_FGP002
tALQNLEQFQDk	AC207890.3_FGP002
aLDSGVVAQAALDVFTk	GRMZM2G081886_P01
eFANVDcSYGLSPEDLR	GRMZM2G081886_P01
ePPAADNk	GRMZM2G081886_P01
fPSAISETGEITVEGR	GRMZM2G081886_P01
gELAASAVNAPMVPAEVLSELAPFVVLAEk	GRMZM2G081886_P01
gGVIDEEALVR	GRMZM2G081886_P01
gLIEPISSVFVNLVNADFTAk	GRMZM2G081886_P01
hAVMAIGVDEEPSk	GRMZM2G081886_P01
iGEIPAIEEFVFLk	GRMZM2G081886_P01
iSLcDALIVR	GRMZM2G081886_P01
lAVQLVAGGGGIk	GRMZM2G081886_P01
lGAAGLALLR	GRMZM2G081886_P01
mLNDEAFAk	GRMZM2G081886_P01
nIAQADASLk	GRMZM2G081886_P01
tLAILGFGk	GRMZM2G081886_P01
aITQGIIPAVR	GRMZM2G109130_P01
dLLPAGGDYLLk	GRMZM2G109130_P01
dTPEWTSDAR	GRMZM2G109130_P01
eVLAGVNPMVITR	GRMZM2G109130_P01
fGVTFDWEVEk	GRMZM2G109130_P01
fMPFLIDVNNLEGNFIyATR	GRMZM2G109130_P01
gAVTFVANSWVYPAGk	GRMZM2G109130_P01
gDEELQAWWk	GRMZM2G109130_P01
gVAVADPSSPYk	GRMZM2G109130_P01
iQALEDMR	GRMZM2G109130_P01
lFPLQLVk	GRMZM2G109130_P01
lPIPQIIQEDk	GRMZM2G109130_P01
lSLVEQIYVPR	GRMZM2G109130_P01
nLEGLTVQQALDGNR	GRMZM2G109130_P01
sWNFTEQGLPADLVk	GRMZM2G109130_P01
tITLDDVPGR	GRMZM2G109130_P01
vGAEANLEQWLTSLPSLTTGESk	GRMZM2G109130_P01
vYTPASSGVEAWVWQLAk	GRMZM2G109130_P01
yALGMSSVVYk	GRMZM2G109130_P01
aEGNLPVYGFHDPASFVk	GRMZM2G127798_P01,GRMZM2G127798_P02,GRMZM2G127798_P03
aYDRNPGLASLLVDPEFAQEIMDR	GRMZM2G127798_P01,GRMZM2G127798_P02,GRMZM2G127798_P03
iFQGDYYSTGSPVDk	GRMZM2G127798_P01,GRMZM2G127798_P02,GRMZM2G127798_P03
nPGLASLLVDPEFAQEIMDR	GRMZM2G127798_P01,GRMZM2G127798_P02,GRMZM2G127798_P03
yVEDIVLk	GRMZM2G127798_P01,GRMZM2G127798_P02,GRMZM2G127798_P03
cSYNYYSSSSNLk	GRMZM2G138689_P01
lIQPSScQVLQQQccHDLR	GRMZM2G138689_P01
ncHEFLR	GRMZM2G138689_P01
qQcSPLVMPFLQSR	GRMZM2G138689_P01
qQcSPLVmPFLQSR	GRMZM2G138689_P01
qQQPQQPQQYQQGQEk	GRMZM2G138689_P01
qQQPQQPQQYQQGQEk	GRMZM2G138689_P01
sQQQQcHcQEQQQTTR	GRMZM2G138689_P01
aEGEGGAVVSWAMEFDk	GRMZM2G102356_P01
aEGEGGAVVSWAmEFDk	GRMZM2G102356_P01
aNDQVPDPDVIk	GRMZM2G102356_P01
dSTELFPk	GRMZM2G102356_P01
iFPEQYk	GRMZM2G102356_P01
lETADDENk	GRMZM2G102356_P01
sIETVEGDGk	GRMZM2G102356_P01
tFHDLDDYLLk	GRMZM2G102356_P01
tFHDLDDYLLkN	GRMZM2G102356_P01
vELVVEVk	GRMZM2G102356_P01
vVSYSVVDGELADFYk	GRMZM2G102356_P01
yTEAVPMLTFAk	GRMZM2G102356_P01
aAAGNPDTLGDcPFSQR	GRMZM5G855672_P02
aLLDELQALDDHLk	GRMZM5G855672_P02
cIADSDVITQVIEEk	GRMZM5G855672_P02
fPTPSLVTPPEYASVGSk	GRMZM5G855672_P02
iFPAFVk	GRMZM5G855672_P02
lFHLQIALEHFk	GRMZM5G855672_P02
aAGVLcSYDPNVR	GRMZM2G051677_P01,GRMZM2G051677_P02
aPGGAPANVAcAIAk	GRMZM2G051677_P01,GRMZM2G051677_P02
eGILSIWk	GRMZM2G051677_P01,GRMZM2G051677_P02
fGDDEFGHMLVNILk	GRMZM2G051677_P01,GRMZM2G051677_P02
gAIPALPTVATAQDLIAk	GRMZM2G051677_P01,GRMZM2G051677_P02
lGGSSAFVGk	GRMZM2G051677_P01,GRMZM2G051677_P02
lLVVTDGDk	GRMZM2G051677_P01,GRMZM2G051677_P02
lPLWPSPDAAR	GRMZM2G051677_P01,GRMZM2G051677_P02
nPSADMLLTEAELDLGLVR	GRMZM2G051677_P01,GRMZM2G051677_P02
nVLSLWFDGLk	GRMZM2G051677_P01,GRMZM2G051677_P02
tALAFVTLk	GRMZM2G051677_P01,GRMZM2G051677_P02
vFHYGSISLISEPcR	GRMZM2G051677_P01,GRMZM2G051677_P02
vSDDEVAFLTR	GRMZM2G051677_P01,GRMZM2G051677_P02
aGLMVQQQVSAR	GRMZM2G130440_P02
eAGSDSWk	GRMZM2G130440_P02
eAIEINNSVPQGLSSSIFTk	GRMZM2G130440_P02
eEHQFLAELGLAQR	GRMZM2G130440_P02
eELFGPVLYVMk	GRMZM2G130440_P02
gAPTTPLITIAMTk	GRMZM2G130440_P02
gTLLGPLHTPASk	GRMZM2G130440_P02
iLFGGSAIESEGNFVQPTIVEITPSAPVVk	GRMZM2G130440_P02
iPLVSFTGSTR	GRMZM2G130440_P02
iVASVLEk	GRMZM2G130440_P02
lILHENIYQTFLDQLVEVYk	GRMZM2G130440_P02
lVSLEMGk	GRMZM2G130440_P02
qIGDALR	GRMZM2G130440_P02
sVLFAAVGTAGQR	GRMZM2G130440_P02
tWMAIPAPk	GRMZM2G130440_P02
aEAQAAYDk	GRMZM2G134806_P01,GRMZM2G134806_P02
aMEAISEGk	GRMZM2G134806_P01,GRMZM2G134806_P02
dANAALEINPDSAk	GRMZM2G134806_P01,GRMZM2G134806_P02
dFVEAck	GRMZM2G134806_P01,GRMZM2G134806_P02
dYLQSLGAk	GRMZM2G134806_P01,GRMZM2G134806_P02
gFPGGMPGGGFPR	GRMZM2G134806_P01,GRMZM2G134806_P02
gMAYAMLGk	GRMZM2G134806_P01,GRMZM2G134806_P02
iPAAAPSFESPk	GRMZM2G134806_P01,GRMZM2G134806_P02
kNPSLLADPNLSFFR	GRMZM2G134806_P01,GRMZM2G134806_P02
mGNPSVEVTEENR	GRMZM2G134806_P01,GRMZM2G134806_P02
mGNPSVEVTEENR	GRMZM2G134806_P01,GRMZM2G134806_P02
nPSLLADPNLSFFR	GRMZM2G134806_P01,GRMZM2G134806_P02
wEEAAHDLHTASNMDYDEEINAVLk	GRMZM2G134806_P01,GRMZM2G134806_P02
eLELEk	GRMZM2G098346_P01
fITHSVPFSEINTAFDLMLk	GRMZM2G098346_P01
gSTVAIFGLGAVGLAAMEGAR	GRMZM2G098346_P01
gVMIGDGk	GRMZM2G098346_P01
iIGVDINPAk	GRMZM2G098346_P01
iLGHEAGGIVESVGEGVTELAPGDHVLPVFTGEck	GRMZM2G098346_P01
iLYTALcHTDVYFWEAk	GRMZM2G098346_P01
iNPEAPLDk	GRMZM2G098346_P01
sEESNMcDLLR	GRMZM2G098346_P01
sEESNmcDLLR	GRMZM2G098346_P01
tDLPNVVEMYMk	GRMZM2G098346_P01
tDLPNVVEMYmk	GRMZM2G098346_P01
dAAENTMVAYk	GRMZM2G102499_P02,GRMZM2G102499_P03,GRMZM2G102499_P04
dNLTLWTSDISEDPAEEIR	GRMZM2G102499_P02,GRMZM2G102499_P03,GRMZM2G102499_P04
icDGILk	GRMZM2G102499_P02,GRMZM2G102499_P03,GRMZM2G102499_P04
iETELTk	GRMZM2G102499_P02,GRMZM2G102499_P03,GRMZM2G102499_P04
tVDSEELTVEER	GRMZM2G102499_P02,GRMZM2G102499_P03,GRMZM2G102499_P04
yEEMVEFMEk	GRMZM2G102499_P02,GRMZM2G102499_P03,GRMZM2G102499_P04
aLHVVGPDk	GRMZM2G129761_P01
aVDSLLTAAk	GRMZM2G129761_P01
dVEAYGGk	GRMZM2G129761_P01
iHDYVGDGYAIIFSHPADFTPVcTTEMAAMAGYAk	GRMZM2G129761_P01
lLGIScDDVESHR	GRMZM2G129761_P01
lSFLYPATTGR	GRMZM2G129761_P01
mFPQGFETADLPSk	GRMZM2G129761_P01
mFPQGFETADLPSk	GRMZM2G129761_P01
mFPQGFETADLPSkk	GRMZM2G129761_P01
nMDEVLR	GRMZM2G129761_P01
qLNMVDPDEk	GRMZM2G129761_P01
qLNMVDPDEkDAAGR	GRMZM2G129761_P01
qLNMVDPDEkDAAGR	GRMZM2G129761_P01
vATPANWkPGEcAVIAPGVSDEEAR	GRMZM2G129761_P01
vTFPILADPAR	GRMZM2G129761_P01
aDINAQcPAALk	GRMZM2G092474_P01
aDINAQcPAALkVPGGcASAcEk	GRMZM2G092474_P01
gTcQTGDcGGALAcTVSGR	GRMZM2G092474_P01
lcPDAYSYAk	GRMZM2G092474_P01
lGGDTYccR	GRMZM2G092474_P01
nTLWPAALPGGGAR	GRMZM2G092474_P01
tGcSFDGSGR	GRMZM2G092474_P01
tPATLAEYTLNR	GRMZM2G092474_P01
tPATLAEyTLNR	GRMZM2G092474_P01
tWTVQVPAGTAHAR	GRMZM2G092474_P01
vPGGcASAcEk	GRMZM2G092474_P01
hVVFGQVVEGMEVVk	GRMZM2G162388_P01
hVVFGQVVEGmEVVk	GRMZM2G162388_P01
vADcGQL	GRMZM2G162388_P01
vIPQFMcQGGDFTR	GRMZM2G162388_P01
vIPQFmcQGGDFTR	GRMZM2G162388_P01
aAEAVVDWHk	GRMZM2G181192_P01,GRMZM2G181192_P02,GRMZM2G181192_P03
aDTPEPLcQVMLR	GRMZM2G181192_P01,GRMZM2G181192_P02,GRMZM2G181192_P03
gGSTVIAFAQDPDGyMFELIQR	GRMZM2G181192_P01,GRMZM2G181192_P02,GRMZM2G181192_P03
gNAYAQVAIGTNDVYk	GRMZM2G181192_P01,GRMZM2G181192_P02,GRMZM2G181192_P03
iASFVDPDGWk	GRMZM2G181192_P01,GRMZM2G181192_P02,GRMZM2G181192_P03
mLHAVYR	GRMZM2G181192_P01,GRMZM2G181192_P02,GRMZM2G181192_P03
qPGPLPGINTk	GRMZM2G181192_P01,GRMZM2G181192_P02,GRMZM2G181192_P03
qPGPLPGINTk	GRMZM2G181192_P01,GRMZM2G181192_P02,GRMZM2G181192_P03
sAEAVDLATk	GRMZM2G181192_P01,GRMZM2G181192_P02,GRMZM2G181192_P03
vVLVDNTDFLk	GRMZM2G181192_P01,GRMZM2G181192_P02,GRMZM2G181192_P03
yDIGTGFGHFAIANDDVYk	GRMZM2G181192_P01,GRMZM2G181192_P02,GRMZM2G181192_P03
yTIAMLGYADEDk	GRMZM2G181192_P01,GRMZM2G181192_P02,GRMZM2G181192_P03
aVAVLGSSDGVk	GRMZM2G058522_P01,GRMZM2G058522_P04,GRMZM2G058522_P05,GRMZM2G058522_P06,GRMZM2G058522_P08,GRMZM2G058522_P09
eHGAPEDENR	GRMZM2G058522_P01,GRMZM2G058522_P04,GRMZM2G058522_P05,GRMZM2G058522_P06,GRMZM2G058522_P08,GRMZM2G058522_P09
hAGDLGNVTAGADGVANINVTDSQIPLTGPNSIIGR	GRMZM2G058522_P01,GRMZM2G058522_P04,GRMZM2G058522_P05,GRMZM2G058522_P06,GRMZM2G058522_P08,GRMZM2G058522_P09
kIEDAVDGAISWLDSNQLAEVEEFEDk	GRMZM2G310431_P01
mYQGEGAGMGAAAGMDEDAPSGGSGAGPk	GRMZM2G310431_P01
myQGEGAGMGAAAGMDEDAPSGGSGAGPk	GRMZM2G310431_P01
sEGPAIGIDLGTTYScVGVWQHDR	GRMZM2G310431_P01
tTPSYVGFTDTER	GRMZM2G310431_P01
eLFEFLPNTIQEQLMLER	GRMZM2G059151_P01
eVPTSFGFDTAck	GRMZM2G059151_P01
gGPAGIMk	GRMZM2G059151_P01
iYSEMIGNVMTDAR	GRMZM2G059151_P01
lLHALPLPSVLR	GRMZM2G059151_P01
nQGGFDMIcSGR	GRMZM2G059151_P01
yVELTSDFVYPYR	GRMZM2G059151_P01
yVELTSDFVyPYR	GRMZM2G059151_P01
aPVIVAk	GRMZM2G013324_P01
dLSGIMITVEHAAFMAEk	GRMZM2G013324_P01
gGFSGLFPDSSDFAYR	GRMZM2G013324_P01
iLGTISSPDTVMWcDVR	GRMZM2G013324_P01
lGFGVVDAVVk	GRMZM2G013324_P01
qFITDYISSPEVNFLTSISGR	GRMZM2G013324_P01
sSFTSQVTTINDLk	GRMZM2G013324_P01
ySLVYMIEEGVR	GRMZM2G013324_P01
dLITILEDAIR	GRMZM2G015989_P01,GRMZM2G015989_P02
dSTTIVGDGTTQEEVNk	GRMZM2G015989_P01,GRMZM2G015989_P02
eEVGLSLDk	GRMZM2G015989_P01,GRMZM2G015989_P02
eLHFNk	GRMZM2G015989_P01,GRMZM2G015989_P02
kSQYLDDIATLTGGTVIR	GRMZM2G015989_P01,GRMZM2G015989_P02
nQIEATEQEYER	GRMZM2G015989_P01,GRMZM2G015989_P02
sAENNLYSVEGMQFDR	GRMZM2G015989_P01,GRMZM2G015989_P02
sGyPILIVAEDIEQEALATLVVNR	GRMZM2G015989_P01,GRMZM2G015989_P02
tFITSDAVVVDAk	GRMZM2G015989_P01,GRMZM2G015989_P02
tNDLAGDGTTTSVVLAQGMITEGVk	GRMZM2G015989_P01,GRMZM2G015989_P02
vDAIIETLENDEQk	GRMZM2G015989_P01,GRMZM2G015989_P02
yGYNAATGEYEDLMAAGIIDPTk	GRMZM2G015989_P01,GRMZM2G015989_P02
aGGEDYSLTVR	GRMZM2G469380_P02
aHGGVHDGTEIVLWk	GRMZM2G469380_P02
aNENYcLAVR	GRMZM2G469380_P02
dEYQHWVk	GRMZM2G469380_P02
dGAVVLAPVNPk	GRMZM2G469380_P02
gENQSWk	GRMZM2G469380_P02
lAPFSPDQEDASVLWTESk	GRMZM2G469380_P02
lVPYNPDYQDESVLWTESR	GRMZM2G469380_P02
vkDEEGMPAFALVNk	GRMZM2G469380_P02
vRDEEGYPAFALVNk	GRMZM2G469380_P02
aMMVDTTILGLDDVR	GRMZM2G068506_P01
aSPPPWNATAAEQPIPk	GRMZM2G068506_P01
aYGSNIGGYk	GRMZM2G068506_P01
eQFPEANDFGSEVIPGATSIGk	GRMZM2G068506_P01
eTNADITVAALPMDEk	GRMZM2G068506_P01
fAPIYTQPR	GRMZM2G068506_P01
gGIPIGIGk	GRMZM2G068506_P01
iNHSVVGLR	GRMZM2G068506_P01
nEGFVEVLAAQQSPDNPNWFQGTADAVR	GRMZM2G068506_P01
aLESENVDSVk	GRMZM2G141931_P01
aAYVALMQTVSk	GRMZM2G027875_P01
aEADLGNVLk	GRMZM2G027875_P01
eTALLFDEMHSAAANk	GRMZM2G027875_P01
eVLNFILSPEVR	GRMZM2G027875_P01
fLIDFLEPFALk	GRMZM2G027875_P01
gTLLTALAELGHEATINEAVR	GRMZM2G027875_P01
iNAQWVk	GRMZM2G027875_P01
iTLEVPSETIALSNMPVIEEk	GRMZM2G027875_P01
kFLIDFLEPFALk	GRMZM2G027875_P01
lDALAGSHPIEVDINHVDEIDEIFDAISYR	GRMZM2G027875_P01
lNVNQTSFYR	GRMZM2G027875_P01
mDMVAIPDFAAGAMENyGLVTYR	GRMZM2G027875_P01
mLQNYLGAEVFQNSLAAYIk	GRMZM2G027875_P01
nMAVTQFEPADAR	GRMZM2G027875_P01
nQDAIFLLR	GRMZM2G027875_P01
rFNVFLEDR	GRMZM2G027875_P01
tEDLWAALEEGSGEPVR	GRMZM2G027875_P01
tLMHSWTk	GRMZM2G027875_P01
vSYDEELAAR	GRMZM2G027875_P01
aMSIMNSFINDIFEk	GRMZM2G342515_P01
amSIMNSFINDIFEk	GRMZM2G342515_P01
hAVSEGTk	GRMZM2G342515_P01
lVLPGELAk	GRMZM2G342515_P01
qVHPDIGISSk	GRMZM2G342515_P01
vAEEEPSEk	GRMZM2G342515_P01
nVEFADDSERPPR	GRMZM2G055276_P01
qGEQNDAPAADENk	GRMZM2G055276_P01
qGEQNDAPAADENkDNk	GRMZM2G055276_P01
dLFPLLPEAFk	GRMZM2G004382_P01
eGLPAFPMGk	GRMZM2G004382_P01
fDYILTQQAFVTVDk	GRMZM2G004382_P01
gHSYSEIINESLIESVDSLNPFMHAR	GRMZM2G004382_P01
gILLGAVHGMVEALFR	GRMZM2G004382_P01
gILLGAVHGmVEALFR	GRMZM2G004382_P01
gMLEVYNSLTEEGk	GRMZM2G004382_P01
gVAFMVDNcSTTAR	GRMZM2G004382_P01
nTVESITGIISk	GRMZM2G004382_P01
qIGVIGWGSQGPAQAQNLR	GRMZM2G004382_P01
dYTMENILTQLk	GRMZM2G027378_P01,GRMZM2G071010_P01
fGLLANWQR	GRMZM2G027378_P01,GRMZM2G071010_P01
tLGSSGAGSSVVVPR	GRMZM2G027378_P01,GRMZM2G071010_P01
gFGFITFDSEDAVDR	GRMZM2G167505_P01,GRMZM2G167505_P02,GRMZM2G167505_P03
gFGFVVFADPAAVDR	GRMZM2G167505_P01,GRMZM2G167505_P02,GRMZM2G167505_P03
qYFETFGIVTDVVVMYDQNTQRPR	GRMZM2G167505_P01,GRMZM2G167505_P02,GRMZM2G167505_P03
gWETENIEEIALk	GRMZM2G540538_P01
hLPMYDELASk	GRMZM2G540538_P01
sNVEYIAGGATQNSIR	GRMZM2G540538_P01
vLPYADYIFGNETEAk	GRMZM2G540538_P01
aAYPIEYIPNAk	GRMZM5G870932_P01
dGAASTFAAALSEEER	GRMZM5G870932_P01
dGDVALFFGLSGTGk	GRMZM5G870932_P01
eMVILGTQYAGEMk	GRMZM5G870932_P01
fGAVLENVVFDEHTR	GRMZM5G870932_P01
fTHVLYNLSPAELYEQAIk	GRMZM5G870932_P01
gLFGVMHYLMPk	GRMZM5G870932_P01
gSFITSTGALATLSGAk	GRMZM5G870932_P01
gSPNIEMDEHTFLTNR	GRMZM5G870932_P01
gVPSEILDPINTWTDk	GRMZM5G870932_P01
nFEVFASYk	GRMZM5G870932_P01
nVILLAcDAFGVLPPVSk	GRMZM5G870932_P01
qQLQSISASLASLTR	GRMZM5G870932_P01
tEVFGLEIPTEIk	GRMZM5G870932_P01
vFVNDQFLNWDPENR	GRMZM5G870932_P01
yGATGWLVNTGWSGGR	GRMZM5G870932_P01
dVTELIGNTPLVYLNk	GRMZM2G005887_P01,GRMZM2G005887_P02,GRMZM2G005887_P05
eGLLVGISSGAAAAAAVR	GRMZM2G005887_P01,GRMZM2G005887_P02,GRMZM2G005887_P05
eQNPNVk	GRMZM2G005887_P01,GRMZM2G005887_P02,GRMZM2G005887_P05
iDGLVSGIGTGGTITGTGR	GRMZM2G005887_P01,GRMZM2G005887_P02,GRMZM2G005887_P05
lFVVVFPSFGER	GRMZM2G005887_P01,GRMZM2G005887_P02,GRMZM2G005887_P05
lTLTMPASMSMER	GRMZM2G005887_P01,GRMZM2G005887_P02,GRMZM2G005887_P05
tPNSYILQQFENPANPk	GRMZM2G005887_P01,GRMZM2G005887_P02,GRMZM2G005887_P05
yLSSVLFQSIk	GRMZM2G005887_P01,GRMZM2G005887_P02,GRMZM2G005887_P05
nQAGSGcEGk	GRMZM2G051943_P01
sAFLSAVNAYPGFAHGGTEVEGk	GRMZM2G051943_P01
sNAYcDASNR	GRMZM2G051943_P01
tALWFWMNNVHR	GRMZM2G051943_P01
vAQDAVIAFk	GRMZM2G051943_P01
vAQDAVIAFkTALWFWMNNVHR	GRMZM2G051943_P01
vDPGPNLTc	GRMZM2G051943_P01
vMPQGFGATIR	GRMZM2G051943_P01
aFPSLTYIAVNk	GRMZM2G347056_P01
aYLEFFcAk	GRMZM2G347056_P01
fTNFcQGk	GRMZM2G347056_P01
fVQVEGGFAcALDLVQHIR	GRMZM2G347056_P01
gWGcMFPEGDSSR	GRMZM2G347056_P01
iDHALETIk	GRMZM2G347056_P01
iIDDQLVNINQk	GRMZM2G347056_P01
iLEAAGDGR	GRMZM2G347056_P01
iPSEITAALDPIkDNEEAVR	GRMZM2G347056_P01
lQEEWAVPLk	GRMZM2G347056_P01
lTSSPWSELDGLQPETk	GRMZM2G347056_P01
sAIGILMNLGLIEESk	GRMZM2G347056_P01
sDSPTVGWGGPGGYVYQk	GRMZM2G347056_P01
tEEGVENLFER	GRMZM2G347056_P01
tLGWDQYPHGR	GRMZM2G347056_P01
aAAEEAGHPEWDLPDDAGTYNDTPEk	GRMZM2G058310_P01
aEIPIEEILEVAQPk	GRMZM2G058310_P01
aSMNFTcAEMR	GRMZM2G058310_P01
eGLNLAcENALNR	GRMZM2G058310_P01
ePGVYDWSAYR	GRMZM2G058310_P01
fFLTWYSNk	GRMZM2G058310_P01
lVQEAGLk	GRMZM2G058310_P01
mHANLDYNPNVDPVAPLER	GRMZM2G058310_P01
sAPEELVQQVLSAGWR	GRMZM2G058310_P01
sGLTNIEYLTLGVDDQPLFHGR	GRMZM2G058310_P01
sGLTNIEyLTLGVDDQPLFHGR	GRMZM2G058310_P01
vSDELFQEQNYTTFk	GRMZM2G058310_P01
yDATAYNTILR	GRMZM2G058310_P01
yPSYPQSQGWVFPGVGEFIcYDk	GRMZM2G058310_P01
aALAPEEVVAR	AC196475.3_FGP004
aQGVFHVDMIMLAHNPGGk	AC196475.3_FGP004
dAVLDGGIPFNk	AC196475.3_FGP004
gAGFSGFk	AC196475.3_FGP004
hVGGDMFASVPAGDAILMk	AC196475.3_FGP004
lLASYDVVR	AC196475.3_FGP004
mPAAPGDPAAAAAMVDR	AC196475.3_FGP004
nAIELGLLEVLQk	AC196475.3_FGP004
vIVVEcVLPVNTEATPk	AC196475.3_FGP004
vLMESWYYLk	AC196475.3_FGP004
wILHDWSDAHcATLLk	AC196475.3_FGP004
wLTPNEDGVSMAALALMNQDk	AC196475.3_FGP004
wLTPNEDGVSmAALALMNQDk	AC196475.3_FGP004
aDILDPALMR	GRMZM2G032505_P02,GRMZM2G032505_P03
aPcIIFIDEIDAIGTk	GRMZM2G032505_P02,GRMZM2G032505_P03
dATEVTHEDFNEGIVQVQAk	GRMZM2G032505_P02,GRMZM2G032505_P03
dSYLILDTLPSEYDSR	GRMZM2G032505_P02,GRMZM2G032505_P03
kMNVNPDVNFEELAR	GRMZM2G032505_P02,GRMZM2G032505_P03
lAGPQLVQMFIGDGAk	GRMZM2G032505_P02,GRMZM2G032505_P03
qIQELVEAIVLPMTHk	GRMZM2G032505_P02,GRMZM2G032505_P03
qIQELVEAIVLPMTHk	GRMZM2G032505_P02,GRMZM2G032505_P03
tMLELLNQLDGFSSDER	GRMZM2G032505_P02,GRMZM2G032505_P03
dISLGYATFQPGTTVR	GRMZM2G125032_P01
fDVVANSFPPSSGSFAQGyMADVAR	GRMZM2G125032_P01
nLDAALAR	GRMZM2G125032_P01
rTGPLETFVFAMFNENQk	GRMZM2G125032_P01
sASFADSWVQSNVRPYYPAVGIk	GRMZM2G125032_P01
tGPLETFVFAMFNENQk	GRMZM2G125032_P01
vVVSESGWPSAGGFGASVDNAR	GRMZM2G125032_P01
yLAGTGAPLLANVYPYFAYR	GRMZM2G125032_P01
yVAVGNEVQGDDTR	GRMZM2G125032_P01
aGAYmENVEVGk	GRMZM2G136106_P01
aSTADLASPAGR	GRMZM2G136106_P01
aTMEHVMTVLSAAITNQYTcLDGFAYQSGGR	GRMZM2G136106_P01
aTmEHVMTVLSAAITNQYTcLDGFAYQSGGR	GRMZM2G136106_P01
dGSGDYTTVAAAVAAAPTNSk	GRMZM2G136106_P01
dLTIENSAGPSk	GRMZM2G136106_P01
eDPNQNTGISIQR	GRMZM2G136106_P01
hVIYIk	GRMZM2G136106_P01
hVNLMFVGDGIGk	GRMZM2G136106_P01
lAINDcLELLSTTMDELR	GRMZM2G136106_P01
lAINDcLELLSTTmDELR	GRMZM2G136106_P01
mVSNSLAMAk	GRMZM2G136106_P01
nVVDGYTTFR	GRMZM2G136106_P01
sATVAVVGNNFLAR	GRMZM2G136106_P01
vAAAADLAAAQSSTk	GRMZM2G136106_P01
vGADLSAFYR	GRMZM2G136106_P01
dIEFSEWk	GRMZM2G178958_P01
eVAAASEVSGEk	GRMZM2G178958_P01
gDILAVAVTEk	GRMZM2G178958_P01
gLTFDSGGYNIk	GRMZM2G178958_P01
lAGQGFk	GRMZM2G178958_P01
lPLEESYWESMk	GRMZM2G178958_P01
lTAAAAVASGTVLGLYEDSR	GRMZM2G178958_P01
lTLADALVYAcNQGVEk	GRMZM2G178958_P01
qGGSITAALFLk	GRMZM2G178958_P01
qVDIIGLGSGAEVDQk	GRMZM2G178958_P01
tIEVNNTDAEGR	GRMZM2G178958_P01
vGLIGLGQSAPSTAAASR	GRMZM2G178958_P01
vQWMHIDMAGPVWSDk	GRMZM2G178958_P01
yANDLSSGVIFGR	GRMZM2G178958_P01
aASLEAVVEAASEk	GRMZM2G114182_P01
aEELELQVAALk	GRMZM2G114182_P01
aQLVLLEALSQk	GRMZM2G114182_P01
aSQLSDDLEAYQTk	GRMZM2G114182_P01
dLTEAENk	GRMZM2G114182_P01
gVEEELEQYR	GRMZM2G114182_P01
iLDLEAQIQAMHAAEQALk	GRMZM2G114182_P01
iQEIEAELDSSADk	GRMZM2G114182_P01
iQQEAAVSAER	GRMZM2G114182_P01
lEEEMNVDk	GRMZM2G114182_P01
lETELTTVLEELQAk	GRMZM2G114182_P01
lQLAYSk	GRMZM2G114182_P01
lVMVDELQEk	GRMZM2G114182_P01
mLELAQSNMk	GRMZM2G114182_P01
qITLSEIk	GRMZM2G114182_P01
tLDGMIEHk	GRMZM2G114182_P01
vVQEALELSk	GRMZM2G114182_P01
aGALYDTIDASGGYYVcPVDk	GRMZM2G300801_P01
aSIYNAMPLAGVEk	GRMZM2G300801_P01
fGVIYAGAQk	GRMZM2G300801_P01
fSAASVAWSGk	GRMZM2G300801_P01
gVYNFAAGPATLPLSVLk	GRMZM2G300801_P01
kAGALYDTIDASGGYYVcPVDk	GRMZM2G300801_P01
kDLIGAAQPITPVMLDFk	GRMZM2G300801_P01
lVAFMk	GRMZM2G300801_P01
nVGPSGVTIAIVR	GRMZM2G300801_P01
qFIAEAAk	GRMZM2G300801_P01
sGILVADMSSNFcSkPVDVSR	GRMZM2G300801_P01
sHMNVPFTLAk	GRMZM2G300801_P01
yTALPPFDAIAQNPEAR	GRMZM2G300801_P01
aVMVPEGENDGLASR	GRMZM2G032628_P01
iFQIDPMLQGYk	GRMZM2G032628_P01
lFNYGNWEVLR	GRMZM2G032628_P01
mGDIVHTLTNR	GRMZM2G032628_P01
vVLDSDAGLFGGFSR	GRMZM2G032628_P01
vVPPPSDGQk	GRMZM2G032628_P01
ySVQAPGEIPYDGIYYDPPEEVk	GRMZM2G032628_P01
aEYDPLk	GRMZM2G032049_P01
aGPALPLEALLALGLDQR	GRMZM2G032049_P01
aMFIDFGLAk	GRMZM2G032049_P01
dAYAVPSLATAVLGDk	GRMZM2G032049_P01
fDDTNPEAEk	GRMZM2G032049_P01
gLIAEGAATLR	GRMZM2G032049_P01
gVLHWIAEPAPGVEPLk	GRMZM2G032049_P01
gVSSTAINSFIR	GRMZM2G032049_P01
lAEILGPk	GRMZM2G032049_P01
lFMSENPAELEDWLGDLNPHSk	GRMZM2G032049_P01
lLTLAGLR	GRMZM2G032049_P01
lNISNTVMSk	GRMZM2G032049_P01
mWPDASDTDASSHYk	GRMZM2G032049_P01
nMSDLIAYR	GRMZM2G032049_P01
sTVTDVLEENMEAIk	GRMZM2G032049_P01
vVITNLEEGk	GRMZM2G032049_P01
wVDGWDDPR	GRMZM2G032049_P01
aIELADPMENAGASLIR	GRMZM2G434173_P01
aLLQDIAIVTGAEYQSk	GRMZM2G434173_P01
aLVAPAALIAHNAGVEGEVIVDk	GRMZM2G434173_P01
aPLLIIAEDVSGEALATLVINk	GRMZM2G434173_P01
aVAAISAGNDEFVGTMIAEAIDk	GRMZM2G434173_P01
dLGLLVEDTTVEQLGIAR	GRMZM2G434173_P01
eIAFDQGSR	GRMZM2G434173_P01
eIIPLLEQTTQLR	GRMZM2G434173_P01
eTLDDPEER	GRMZM2G434173_P01
lAAAVGVTLGPR	GRMZM2G434173_P01
lGADIIQk	GRMZM2G434173_P01
lGMLSITSGANPVSVk	GRMZM2G434173_P01
vGASTEAELEDR	GRMZM2G434173_P01
aLQPIFQIYGR	GRMZM2G005771_P01,GRMZM2G005771_P02
hVPVNIAGTR	GRMZM2G005771_P01,GRMZM2G005771_P02
icDGEWLYADPDGILVSR	GRMZM2G005771_P01,GRMZM2G005771_P02
qVFAGPIVTLk	GRMZM2G005771_P01,GRMZM2G005771_P02
vLVVDGGGSMR	GRMZM2G005771_P01,GRMZM2G005771_P02
vYEDNVLVR	GRMZM2G005771_P01,GRMZM2G005771_P02
aGATTLNIPDTVGYNLPYEFGk	GRMZM2G130062_P01
aNTPGIEk	GRMZM2G130062_P01
eFLYHILGEVIk	GRMZM2G130062_P01
eLLDGLYTGIDSR	GRMZM2G130062_P01
eYSMTSVTEGIDAIATTR	GRMZM2G130062_P01
eySMTSVTEGIDAIATTR	GRMZM2G130062_P01
sFSGSGASMDIVVSSVR	GRMZM2G130062_P01
sLGcTDVEFSPEDAGR	GRMZM2G130062_P01
vVVTGDVSNNAk	GRMZM2G130062_P01
aGEDQYSLASR	GRMZM2G120304_P01,GRMZM2G120304_P02
dGTALVLWEWcEGDNQR	GRMZM2G120304_P01,GRMZM2G120304_P02
dVGDGFR	GRMZM2G120304_P01,GRMZM2G120304_P02
gPPPPVYGGYGQPPPPDPYGR	GRMZM2G120304_P01,GRMZM2G120304_P02
hNPDSLDESVLWTESR	GRMZM2G120304_P01,GRMZM2G120304_P02
rGPPPPVYGGYGQPPPPDPYGR	GRMZM2G120304_P01,GRMZM2G120304_P02
aGSDDVGAASANSTAASGEDLk	GRMZM2G101446_P01,GRMZM2G101446_P02
gLLDLTcQTVADMIk	GRMZM2G101446_P01,GRMZM2G101446_P02
nDFTPEEEEEIR	GRMZM2G101446_P01,GRMZM2G101446_P02
nDFTPEEEEEIRR	GRMZM2G101446_P01,GRMZM2G101446_P02
nWDADFVk	GRMZM2G101446_P01,GRMZM2G101446_P02
sSDGEEFEVEEAVAMESQTIR	GRMZM2G101446_P01,GRMZM2G101446_P02
vDQATLFDLILAANYLNIk	GRMZM2G101446_P01,GRMZM2G101446_P02
vIEYcNk	GRMZM2G101446_P01,GRMZM2G101446_P02
aDLVVDVLIk	GRMZM2G352415_P01,GRMZM2G352415_P02,GRMZM2G352415_P03
dFGSAVWDMIR	GRMZM2G352415_P01,GRMZM2G352415_P02,GRMZM2G352415_P03
dIQPGSIIPYLVR	GRMZM2G352415_P01,GRMZM2G352415_P02,GRMZM2G352415_P03
gTGYTIk	GRMZM2G352415_P01,GRMZM2G352415_P02,GRMZM2G352415_P03
iDVDTPFGNMk	GRMZM2G352415_P01,GRMZM2G352415_P02,GRMZM2G352415_P03
iPVSLVFDDIk	GRMZM2G352415_P01,GRMZM2G352415_P02,GRMZM2G352415_P03
nPNPVPIPLVDIDYLIDSDGR	GRMZM2G352415_P01,GRMZM2G352415_P02,GRMZM2G352415_P03
vVLLVDVPIIGR	GRMZM2G352415_P01,GRMZM2G352415_P02,GRMZM2G352415_P03
eFLASAVR	GRMZM2G103342_P01
eSVALGGGPAYk	GRMZM2G103342_P01
iNLDVTDLVALSGGHTVGIAHcGSFDNR	GRMZM2G103342_P01
lFPTQDPTLNk	GRMZM2G103342_P01
mGQVNVLTGSQGQVR	GRMZM2G103342_P01
qNVGLAAALIR	GRMZM2G103342_P01
vPTLLSFLAk	GRMZM2G103342_P01
vVScADIVALAAR	GRMZM2G103342_P01
yPPLAPGLSFDFYk	GRMZM2G103342_P01
yYVDLLNR	GRMZM2G103342_P01
aLTLFAPNDDAFk	GRMZM2G003752_P01
dLPDLSk	GRMZM2G003752_P01
iPTLASTAAGk	GRMZM2G003752_P01
lIVSSGVVk	GRMZM2G003752_P01
lLTLLDYFDEk	GRMZM2G003752_P01
lLTLLDYFDEkk	GRMZM2G003752_P01
lTSADLVALLQYHALPQYAPk	GRMZM2G003752_P01
vAFASAAPGAk	GRMZM2G003752_P01
yDLAVASSGDEVTLDTGVDk	GRMZM2G003752_P01
aHVAVFNTLLQVLDDGR	GRMZM2G360681_P01
aLAEQLFDDENLLVR	GRMZM2G360681_P01
dLVMQEVR	GRMZM2G360681_P01
eELQFTLQEAER	GRMZM2G360681_P01
gDSHLAVDQLLLGLLEDSQISDcLk	GRMZM2G360681_P01
gDVPSNLLDVR	GRMZM2G360681_P01
iDMSEYMEQHSVAR	GRMZM2G360681_P01
lDEIVIFDPLSHEQLR	GRMZM2G360681_P01
lIALDMGALVAGAk	GRMZM2G360681_P01
qAITGASGGDGAAGDSFER	GRMZM2G360681_P01
rEELQFTLQEAER	GRMZM2G360681_P01
tEGSMDAANLFkPMLAR	GRMZM2G360681_P01
vQLDSQPEEIDNLER	GRMZM2G360681_P01
vVGQTEAVSAVAEAVLR	GRMZM2G360681_P01
yGALQEIDAAISk	GRMZM2G360681_P01
aATVVTPk	GRMZM2G127609_P01,GRMZM2G127609_P02,GRMZM2G127609_P03,GRMZM2G127609_P04,GRMZM2G127609_P06,GRMZM2G127609_P07,GRMZM2G127609_P08
eDDIIGILETDDVk	GRMZM2G127609_P01,GRMZM2G127609_P02,GRMZM2G127609_P03,GRMZM2G127609_P04,GRMZM2G127609_P06,GRMZM2G127609_P07,GRMZM2G127609_P08
gADGTAYIVLR	GRMZM2G127609_P01,GRMZM2G127609_P02,GRMZM2G127609_P03,GRMZM2G127609_P04,GRMZM2G127609_P06,GRMZM2G127609_P07,GRMZM2G127609_P08
iAVDIETGAQVVYSk	GRMZM2G127609_P01,GRMZM2G127609_P02,GRMZM2G127609_P03,GRMZM2G127609_P04,GRMZM2G127609_P06,GRMZM2G127609_P07,GRMZM2G127609_P08
qPLSVSAGSTVLYSk	GRMZM2G127609_P01,GRMZM2G127609_P02,GRMZM2G127609_P03,GRMZM2G127609_P04,GRMZM2G127609_P06,GRMZM2G127609_P07,GRMZM2G127609_P08
qPLSVSAGSTVLYSk	GRMZM2G127609_P01,GRMZM2G127609_P02,GRMZM2G127609_P03,GRMZM2G127609_P04,GRMZM2G127609_P06,GRMZM2G127609_P07,GRMZM2G127609_P08
rQPLSVSAGSTVLYSk	GRMZM2G127609_P01,GRMZM2G127609_P02,GRMZM2G127609_P03,GRMZM2G127609_P04,GRMZM2G127609_P06,GRMZM2G127609_P07,GRMZM2G127609_P08
tPGGLILTETTk	GRMZM2G127609_P01,GRMZM2G127609_P02,GRMZM2G127609_P03,GRMZM2G127609_P04,GRMZM2G127609_P06,GRMZM2G127609_P07,GRMZM2G127609_P08
tVGGILLPSTAQTkPQGGEVVAVGAGR	GRMZM2G127609_P01,GRMZM2G127609_P02,GRMZM2G127609_P03,GRMZM2G127609_P04,GRMZM2G127609_P06,GRMZM2G127609_P07,GRMZM2G127609_P08
yAGTEVEFNDSk	GRMZM2G127609_P01,GRMZM2G127609_P02,GRMZM2G127609_P03,GRMZM2G127609_P04,GRMZM2G127609_P06,GRMZM2G127609_P07,GRMZM2G127609_P08
yAGTEVEFNDSk	GRMZM2G127609_P01,GRMZM2G127609_P02,GRMZM2G127609_P03,GRMZM2G127609_P04,GRMZM2G127609_P06,GRMZM2G127609_P07,GRMZM2G127609_P08
dGLQFASk	GRMZM2G084881_P01
eSGEPVPEYDYLPyFYSR	GRMZM2G084881_P01
lPGFYVcVGSGGEk	GRMZM2G084881_P01
lTDFGTQGADSNNILYLR	GRMZM2G084881_P01
lVAAIQAk	GRMZM2G084881_P01
qGVkPGELAIISk	GRMZM2G084881_P01
sFDLAWQFYGDNVGETILFGDSDPTSSkPk	GRMZM2G084881_P01
tLTSAAGANFTYEILLIATGSSVIk	GRMZM2G084881_P01
tQPPVANLEELk	GRMZM2G084881_P01
vLGAFLEGGSPDENk	GRMZM2G084881_P01
aAAVAALSSVLTAEQSGSSENLR	GRMZM2G180988_P02,GRMZM2G180988_P03
dAAVDGAPSDTDGAVAETR	GRMZM2G180988_P02,GRMZM2G180988_P03
eEETTENVGEATFSYDR	GRMZM2G180988_P02,GRMZM2G180988_P03
ePPQFVALFQPMIILk	GRMZM2G180988_P02,GRMZM2G180988_P03
gATGETYTTEGIALIR	GRMZM2G180988_P02,GRMZM2G180988_P03
sTTPVNEEVPPLLEGGGk	GRMZM2G180988_P02,GRMZM2G180988_P03
aVILGHSFGGMVALEFVR	GRMZM2G352855_P01,GRMZM2G352855_P03,GRMZM2G352855_P04,GRMZM2G352855_P05
eLMELVEAASER	GRMZM2G352855_P01,GRMZM2G352855_P03,GRMZM2G352855_P04,GRMZM2G352855_P05
iNLISVLAFEk	GRMZM2G352855_P01,GRMZM2G352855_P03,GRMZM2G352855_P04,GRMZM2G352855_P05
lQAPLVVTR	GRMZM2G352855_P01,GRMZM2G352855_P03,GRMZM2G352855_P04,GRMZM2G352855_P05
lVLVAPTLPGGFLEPVR	GRMZM2G352855_P01,GRMZM2G352855_P03,GRMZM2G352855_P04,GRMZM2G352855_P05
mGSFAAPMVPMTYISGVGNR	GRMZM2G352855_P01,GRMZM2G352855_P03,GRMZM2G352855_P04,GRMZM2G352855_P05
sFESAIVNFPSPAVFGR	GRMZM2G352855_P01,GRMZM2G352855_P03,GRMZM2G352855_P04,GRMZM2G352855_P05
yAPPSPGQTSEVYSR	GRMZM2G352855_P01,GRMZM2G352855_P03,GRMZM2G352855_P04,GRMZM2G352855_P05
fVIWTQSAFNk	GRMZM2G100403_P02
iESVPEMPLVISDSAESIEk	GRMZM2G100403_P02
tMVSDSDYTEFENFSk	GRMZM2G100403_P02
dQDDQWIR	GRMZM2G165998_P01,GRMZM2G165998_P03
eEVIQAWYMDDSEEDQR	GRMZM2G165998_P01,GRMZM2G165998_P03
eFIPLDk	GRMZM2G165998_P01,GRMZM2G165998_P03
fTLDSDNYIk	GRMZM2G165998_P01,GRMZM2G165998_P03
gYSYMDIcDVcPEk	GRMZM2G165998_P01,GRMZM2G165998_P03
lNADDWENDENLk	GRMZM2G165998_P01,GRMZM2G165998_P03
lNADDWENDENLkk	GRMZM2G165998_P01,GRMZM2G165998_P03
lSELGILSWR	GRMZM2G165998_P01,GRMZM2G165998_P03
nFFEEHLHTDEEIR	GRMZM2G165998_P01,GRMZM2G165998_P03
ycLEGSGYFDVR	GRMZM2G165998_P01,GRMZM2G165998_P03
aGLVNALk	GRMZM2G140051_P01,GRMZM2G140051_P02
eTFDTSDLNASLPAAAAALSAEDR	GRMZM2G140051_P01,GRMZM2G140051_P02
gVPDFWLTAMk	GRMZM2G140051_P01,GRMZM2G140051_P02
lDFFFDTNPFFk	GRMZM2G140051_P01,GRMZM2G140051_P02
lYEPLYTk	GRMZM2G140051_P01,GRMZM2G140051_P02
tNEVLSEEIQER	GRMZM2G140051_P01,GRMZM2G140051_P02
tYHMVDEDDPILEk	GRMZM2G140051_P01,GRMZM2G140051_P02
aGcLSILcEDEMQAVAVk	GRMZM2G146677_P01
dPILGVTEAFLADPSSDk	GRMZM2G146677_P01
eISHQFk	GRMZM2G146677_P01
gLDFSGLMNEIk	GRMZM2G146677_P01
hFPFFDMAYQGFASGDPER	GRMZM2G146677_P01
hFPFFDMAyQGFASGDPER	GRMZM2G146677_P01
iAGNLNMEYLPMGGSVk	GRMZM2G146677_P01
iSMAGVTTGNVGYLANAIHEVTkPN	GRMZM2G146677_P01
kHFPFFDMAYQGFASGDPER	GRMZM2G146677_P01
lAYGEDSDFIk	GRMZM2G146677_P01
lFADFQk	GRMZM2G146677_P01
nAPDGSFFLLHAcAHNPTGVDPTEEQWR	GRMZM2G146677_P01
dPAAAPVAVGPGAEGAPPSQLPR	GRMZM2G704005_P01
hHLAFSVADYDGFVTGLk	GRMZM2G704005_P01
iPSPTYSGFQVAWLR	GRMZM2G704005_P01
lAAFYEAVLGFER	GRMZM2G704005_P01
lPSSPDVALHLIER	GRMZM2G704005_P01
aGEDADSLGLTGR	GRMZM5G858454_P02
cILMDNTGVPAVVDLAAMR	GRMZM5G858454_P02
dGVTTTDIVLTMTQMLR	GRMZM5G858454_P02
dIWPSNQEIDEVVESSVQTHLFk	GRMZM5G858454_P02
eALYPWEDR	GRMZM5G858454_P02
iIDWENTSPk	GRMZM5G858454_P02
iNPLIPVDAVIDHAVR	GRMZM5G858454_P02
lAEIPFkPAR	GRMZM5G858454_P02
lYVYDAAMk	GRMZM5G858454_P02
tSLTPGSVVATEYLk	GRMZM5G858454_P02
vDVAGTYDALDR	GRMZM5G858454_P02
vLLESAIR	GRMZM5G858454_P02
vYDSIMER	GRMZM5G858454_P02
wNQLPVPk	GRMZM5G858454_P02
aYPTVNEDYLk	GRMZM2G140667_P01,GRMZM2G140667_P02
eLLSGEk	GRMZM2G140667_P01,GRMZM2G140667_P02
lAWHSAGTFDVATk	GRMZM2G140667_P01,GRMZM2G140667_P02
nPAEQAHGANAGLEIAIR	GRMZM2G140667_P01,GRMZM2G140667_P02
qDkPEPPPEGR	GRMZM2G140667_P01,GRMZM2G140667_P02
qVFSTQMGLSDQDIVALSGGHTLGR	GRMZM2G140667_P01,GRMZM2G140667_P02
sGFEGAWTSNPLIFDNSYFk	GRMZM2G140667_P01,GRMZM2G140667_P02
yAADEDAFFADYAEAHLk	GRMZM2G140667_P01,GRMZM2G140667_P02
aAVVLVADVFGFEAPIMR	GRMZM2G179301_P02,GRMZM2G179301_P03
aAVVLVADVFGFEAPImR	GRMZM2G179301_P02,GRMZM2G179301_P03
aYVAGPEDSk	GRMZM2G179301_P02,GRMZM2G179301_P03
gFEETk	GRMZM2G179301_P02,GRMZM2G179301_P03
iFPGVAHGWSVR	GRMZM2G179301_P02,GRMZM2G179301_P03
qVIGALk	GRMZM2G179301_P02,GRMZM2G179301_P03
sAEEAFADMLDWFNk	GRMZM2G179301_P02,GRMZM2G179301_P03
vVDSFGGLk	GRMZM2G179301_P02,GRMZM2G179301_P03
gEQQVVSGMNYR	GRMZM2G148925_P01
gEQQVVSGmNYR	GRMZM2G148925_P01
lAADGLR	GRMZM2G148925_P01
lYVDAADPAGR	GRMZM2G148925_P01
qLASFNPVPR	GRMZM2G148925_P01
tVPYVAVVYEQVWTR	GRMZM2G148925_P01
tVPyVAVVYEQVWTR	GRMZM2G148925_P01
tVPYVAVVyEQVWTR	GRMZM2G148925_P01
aQEETYGSSGYGYGR	GRMZM2G701082_P04,GRMZM2G701082_P05,GRMZM2G701082_P06
kASEEDEGAFGSGGYR	GRMZM2G701082_P04,GRMZM2G701082_P05,GRMZM2G701082_P06
kNEEQSYGGSGYGYEk	GRMZM2G701082_P04,GRMZM2G701082_P05,GRMZM2G701082_P06
kPQVEESYGSEYGSGFGR	GRMZM2G701082_P04,GRMZM2G701082_P05,GRMZM2G701082_P06
qEEESYGSGYGR	GRMZM2G701082_P04,GRMZM2G701082_P05,GRMZM2G701082_P06
tPQVEESYGSGYGR	GRMZM2G701082_P04,GRMZM2G701082_P05,GRMZM2G701082_P06
aVLDFTAIANR	GRMZM2G034985_P01,GRMZM2G034985_P03
eSALVQEVR	GRMZM2G034985_P01,GRMZM2G034985_P03
lAFAVGDSGDGcAGSMAAEAYAAR	GRMZM2G034985_P01,GRMZM2G034985_P03
lAFAVGDSGDGcAGSMAAEAyAAR	GRMZM2G034985_P01,GRMZM2G034985_P03
lGNEASIR	GRMZM2G034985_P01,GRMZM2G034985_P03
mDAVTLVIHNPGVEEDPAcGPLIDGVAIR	GRMZM2G034985_P01,GRMZM2G034985_P03
mDAVTLVIHNPGVEEDPAcGPLIDGVAIR	GRMZM2G034985_P01,GRMZM2G034985_P03
qGDMLLVVPQGAHAVR	GRMZM2G034985_P01,GRMZM2G034985_P03
qGDMLLVVPQGAHAVR	GRMZM2G034985_P01,GRMZM2G034985_P03
qGDmLLVVPQGAHAVR	GRMZM2G034985_P01,GRMZM2G034985_P03
qGDmLLVVPQGAHAVR	GRMZM2G034985_P01,GRMZM2G034985_P03
wETSGFVEYIESGHk	GRMZM2G034985_P01,GRMZM2G034985_P03
yVDAAHFAVPQGAR	GRMZM2G034985_P01,GRMZM2G034985_P03
aAGASWIQLDEPTLVk	GRMZM2G112149_P01,GRMZM2G112149_P02,GRMZM2G112149_P03
dEVYFAANAAAQASR	GRMZM2G112149_P01,GRMZM2G112149_P02,GRMZM2G112149_P03
nIWADDLAASLSTLHSLEAVAGk	GRMZM2G112149_P01,GRMZM2G112149_P02,GRMZM2G112149_P03
sSAEDLEk	GRMZM2G112149_P01,GRMZM2G112149_P02,GRMZM2G112149_P03
fTPAPADSGR	GRMZM2G163471_P01
gLTHEEMMLLPTGPR	GRMZM2G163471_P01
gTTLSLSEFTTFGAAAAQR	GRMZM2G163471_P01
iDVELEHR	GRMZM2G163471_P01
iSMLESQLEQLSR	GRMZM2G163471_P01
sSDLDMTSR	GRMZM2G163471_P01
vNPFGDAkPR	GRMZM2G163471_P01
vTTLAPTSLGEEPQATVVDRPR	GRMZM2G163471_P01
tYGFLTPEFWAETk	GRMZM2G168149_P01
hVVFGQVVEGMDIVR	GRMZM2G087570_P01
iVIGLYGDDVPQTAENFR	GRMZM2G087570_P01
iVIGLyGDDVPQTAENFR	GRMZM2G087570_P01
lIESQETDR	GRMZM2G087570_P01
aVLPQEVEAAR	GRMZM2G074604_P01
dGPALQVELLR	GRMZM2G074604_P01
eAVFTYAEDAASGSLPLMQk	GRMZM2G074604_P01
eELGcVFLTGER	GRMZM2G074604_P01
eLISAIDR	GRMZM2G074604_P01
iAGIEGGFFk	GRMZM2G074604_P01
lAIANIGk	GRMZM2G074604_P01
lVDPMLEcLk	GRMZM2G074604_P01
vAVAEGTAPVANR	GRMZM2G074604_P01
vFVGISQGk	GRMZM2G074604_P01
vLTMNPSGELSSAR	GRMZM2G074604_P01
aVVGEEALSSEDLLYLEFLDkFER	GRMZM2G094497_P01,GRMZM2G181151_P01,GRMZM2G181151_P02
gYPGYMYTDLATIYER	GRMZM2G094497_P01,GRMZM2G181151_P01,GRMZM2G181151_P02
gyPGYMYTDLATIYER	GRMZM2G094497_P01,GRMZM2G181151_P01,GRMZM2G181151_P02
hVLVILTDMSSYADALR	GRMZM2G094497_P01,GRMZM2G181151_P01,GRMZM2G181151_P02
iALTTAEYLAYEcGk	GRMZM2G094497_P01,GRMZM2G181151_P01,GRMZM2G181151_P02
iPLFSAAGLPHNEIAAQIcR	GRMZM2G094497_P01,GRMZM2G181151_P01,GRMZM2G181151_P02
nIFQSLDLAWTLLR	GRMZM2G094497_P01,GRMZM2G181151_P01,GRMZM2G181151_P02
qIYPPINVLPSLSR	GRMZM2G094497_P01,GRMZM2G181151_P01,GRMZM2G181151_P02
sAIGEGMTR	GRMZM2G094497_P01,GRMZM2G181151_P01,GRMZM2G181151_P02
tPVSLDMLGR	GRMZM2G094497_P01,GRMZM2G181151_P01,GRMZM2G181151_P02
tVSGVAGPLVILDk	GRMZM2G094497_P01,GRMZM2G181151_P01,GRMZM2G181151_P02
vTLFLNLANDPTIER	GRMZM2G094497_P01,GRMZM2G181151_P01,GRMZM2G181151_P02
yTTVQFTGEVLk	GRMZM2G094497_P01,GRMZM2G181151_P01,GRMZM2G181151_P02
fLILPSLLSGR	GRMZM2G103812_P01,GRMZM2G103812_P02
gGPQMIQLSLDGk	GRMZM2G103812_P01,GRMZM2G103812_P02
gPGYATPLEAMEk	GRMZM2G103812_P01,GRMZM2G103812_P02
gSDVVYVTDDGQEQQYNVPQVk	GRMZM2G103812_P01,GRMZM2G103812_P02
qTLDLGDTGLLPLEVR	GRMZM2G103812_P01,GRMZM2G103812_P02
tMISSSWGAPAAFR	GRMZM2G103812_P01,GRMZM2G103812_P02
wDEQFFGDDLVk	GRMZM2G103812_P01,GRMZM2G103812_P02
wEkPGHSPLFGYDFWYQPR	GRMZM2G103812_P01,GRMZM2G103812_P02
yLYFVNWLHGDIR	GRMZM2G103812_P01,GRMZM2G103812_P02
eAGMVGFR	AC234528.1_FGP005,GRMZM2G014069_P01
ecALLTDGR	AC234528.1_FGP005,GRMZM2G014069_P01
fNTVGVSDAISMGTR	AC234528.1_FGP005,GRMZM2G014069_P01
gGPGMPEMLTPTSAIMGAGLGk	AC234528.1_FGP005,GRMZM2G014069_P01
sQGASQAVLYGVGLTDADLR	AC234528.1_FGP005,GRMZM2G014069_P01
vIDVDLTEQQLEER	AC234528.1_FGP005,GRMZM2G014069_P01
wTPPPYk	AC234528.1_FGP005,GRMZM2G014069_P01
yLLELLk	AC234528.1_FGP005,GRMZM2G014069_P01
dVVLTGR	GRMZM2G134797_P02
eIALWFPEGVAQWk	GRMZM2G134797_P02
gDYAVEVGR	GRMZM2G134797_P02
gLIGDIISR	GRMZM2G134797_P02
iIGATRPWEAAPGTIR	GRMZM2G134797_P02
kEIALWFPEGVAQWk	GRMZM2G134797_P02
acIVFFDEVDAIGGAR	GRMZM2G110185_P02,GRMZM2G181359_P01
eSDTGLAPPSQWDLVSDk	GRMZM2G110185_P02,GRMZM2G181359_P01
fDDGVGGDNEVQR	GRMZM2G110185_P02,GRMZM2G181359_P01
gVLcYGPPGTGk	GRMZM2G110185_P02,GRMZM2G181359_P01
iISPNTDDAk	GRMZM2G110185_P02,GRMZM2G181359_P01
qMMQEEQPLQVAR	GRMZM2G110185_P02,GRMZM2G181359_P01
sVcTEAGMYAIR	GRMZM2G110185_P02,GRMZM2G181359_P01
tMLEIVNQLDGFDAR	GRMZM2G110185_P02,GRMZM2G181359_P01
vSPTDIEEGMR	GRMZM2G110185_P02,GRMZM2G181359_P01
yQIQIPLPPk	GRMZM2G110185_P02,GRMZM2G181359_P01
dPMAVTPDDFFNAAMIIDk	GRMZM2G045809_P01
kLIDWLQSQFWDTNY	GRMZM2G045809_P01
lSGITAEGQGVk	GRMZM2G031545_P01,GRMZM2G031545_P02,GRMZM2G031545_P04
wFNHIDALVR	GRMZM2G031545_P01,GRMZM2G031545_P02,GRMZM2G031545_P04
ecPNTEcGAGVFMANHFDR	GRMZM2G357296_P01
lSVLQFYk	GRMZM2G357296_P01
aMGVELDLSDkPVGLGVR	GRMZM2G036921_P01
amGVELDLSDkPVGLGVR	GRMZM2G036921_P01
aVASSASAAPAAAAk	GRMZM2G036921_P01
gVDTVAcVSVNDAFVMR	GRMZM2G036921_P01
hLPGFVAk	GRMZM2G036921_P01
vVLFAVPGAFTPTcTQk	GRMZM2G036921_P01
yALLAEDGVVk	GRMZM2G036921_P01
yALLAEDGVVk	GRMZM2G036921_P01
iILTSDPk	GRMZM2G171430_P01
vFSVPEAAPFTAVLk	GRMZM2G171430_P01
vPPQTSAIITNDGIGINPQQSAGNVFLk	GRMZM2G171430_P01
yAAEEFk	GRMZM2G171430_P01
yAAEEFkVPPQTSAIITNDGIGINPQQSAGNVFLk	GRMZM2G171430_P01
aLELDDEDISYLTNR	GRMZM2G063850_P01
aVETYQAGLk	GRMZM2G063850_P01
aYLNEPDFMHMMR	GRMZM2G063850_P01
ayLNEPDFMHMMR	GRMZM2G063850_P01
dFDIAIETFQk	GRMZM2G063850_P01
gLELDPSNEGLk	GRMZM2G063850_P01
gSSGPDAIGQMFQGPELWSk	GRMZM2G063850_P01
qQQQQQTPPSETk	GRMZM2G063850_P01
qVLIDFQENPSAAQEHLk	GRMZM2G063850_P01
qVLIDFQENPSAAQEHLk	GRMZM2G063850_P01
rGSSGPDAIGQMFQGPELWSk	GRMZM2G063850_P01
dAAAQAAANA	GRMZM2G125271_P01
gSFETIHVEDSLGHQFATR	GRMZM2G125271_P01
lGVEDAPELQLNR	GRMZM2G067303_P01,GRMZM2G067303_P02,GRMZM2G170336_P01,GRMZM2G170336_P02
vIDLISSPDVVk	GRMZM2G067303_P01,GRMZM2G067303_P02,GRMZM2G170336_P01,GRMZM2G170336_P02
eAFSSFGEVTEAR	GRMZM2G042118_P01
eAISAMDGk	GRMZM2G042118_P01
gFGFVNYSDSDAAk	GRMZM2G042118_P01
gGGGYGGGGYGGGGyGGGGGYGGGGYGGGSQSYDA	GRMZM2G042118_P01
lFIGGLDWGVDDVk	GRMZM2G042118_P01
aEEVDEVLGSR	GRMZM2G067919_P02
aLSFASk	GRMZM2G067919_P02
dSNLQIVcFEVHADR	GRMZM2G067919_P02
iLHTISVPGEFQFFFGPGGR	GRMZM2G067919_P02
lSPGTAFVVPAGHPFVAVASR	GRMZM2G067919_P02
nPESFLSSFSk	GRMZM2G067919_P02
qGHVFVAPAGAVTYLANTDGR	GRMZM2G067919_P02
qGHVFVAPAGAVTYLANTDGR	GRMZM2G067919_P02
qGHVFVAPAGAVTyLANTDGR	GRMZM2G067919_P02
sEEEEEESSEEQEEAGQGYHTIR	GRMZM2G067919_P02
vFLAGADNVLQk	GRMZM2G067919_P02
aLLVEALSPLGEDNVk	GRMZM2G107639_P01,GRMZM2G107639_P02
aVETDAPVMVk	GRMZM2G107639_P01,GRMZM2G107639_P02
dVMSLAQGVVYWQPPESAMDk	GRMZM2G107639_P01,GRMZM2G107639_P02
gGEGAIYLWAk	GRMZM2G107639_P01,GRMZM2G107639_P02
iQELLR	GRMZM2G107639_P01,GRMZM2G107639_P02
lALYSLEAGPEWIk	GRMZM2G107639_P01,GRMZM2G107639_P02
lPDScSDDFEAVR	GRMZM2G107639_P01,GRMZM2G107639_P02
rGLQELVTDGMVQ	GRMZM2G107639_P01,GRMZM2G107639_P02
tLHPDVDWLEk	GRMZM2G107639_P01,GRMZM2G107639_P02
vGYIAFPNEADGFHDQLLk	GRMZM2G107639_P01,GRMZM2G107639_P02
vQDNIPIcASIIGQR	GRMZM2G107639_P01,GRMZM2G107639_P02
vSFGGLk	GRMZM2G107639_P01,GRMZM2G107639_P02
yGSDDGLPELR	GRMZM2G107639_P01,GRMZM2G107639_P02
aFHEAFLAEYRD	GRMZM2G088064_P03
aLEDAFNk	GRMZM2G088064_P03
aLVVINPGNPTGQVLAEDNQYDIVk	GRMZM2G088064_P03
dAIAAGIMSR	GRMZM2G088064_P03
eVLALcDHPcLLEk	GRMZM2G088064_P03
gEIVIHAQR	GRMZM2G088064_P03
gGYMEITGFSAPVR	GRMZM2G088064_P03
lLESTGIVVVPGSGFGQVPGTWHIR	GRMZM2G088064_P03
nEGLVLLADEVYQENIYVDNk	GRMZM2G088064_P03
rGGYMEITGFSAPVR	GRMZM2G088064_P03
sLFSADAISR	GRMZM2G088064_P03
tGWGLEISDLk	GRMZM2G088064_P03
vGDESYASYk	GRMZM2G088064_P03
aATGkPDTLGDcPFSQR	GRMZM2G035502_P01
aLLDELQALDEHLk	GRMZM2G035502_P01
fPTPSLVTPVEYASVGSk	GRMZM2G035502_P01
iFPAFITFLk	GRMZM2G035502_P01
lFHLQVALEHFk	GRMZM2G035502_P01
aGYFVVVPDFLk	GRMZM2G073079_P01,GRMZM2G076348_P01
aVcLSHPYSVTADDMk	GRMZM2G073079_P01,GRMZM2G076348_P01
aVVLASDVFGYEAPLLR	GRMZM2G073079_P01,GRMZM2G076348_P01
aVVLASDVFGyEAPLLR	GRMZM2G073079_P01,GRMZM2G076348_P01
aYVSGAASSSR	GRMZM2G073079_P01,GRMZM2G076348_P01
fVHVLR	GRMZM2G073079_P01,GRMZM2G076348_P01
iFQGVEHGFAcR	GRMZM2G073079_P01,GRMZM2G076348_P01
tAETALAYMVSWFNk	GRMZM2G073079_P01,GRMZM2G076348_P01
mEAVGSQSGATAESVR	GRMZM2G170397_P01,GRMZM2G170397_P02,GRMZM2G170397_P03
mEAVGSQSGATAESVR	GRMZM2G170397_P01,GRMZM2G170397_P02,GRMZM2G170397_P03
vFFDILIGk	GRMZM2G170397_P01,GRMZM2G170397_P02,GRMZM2G170397_P03
vIPGFMcQGGDFTR	GRMZM2G170397_P01,GRMZM2G170397_P02,GRMZM2G170397_P03
vVDGYAVVDk	GRMZM2G170397_P01,GRMZM2G170397_P02,GRMZM2G170397_P03
vVMELFADk	GRMZM2G170397_P01,GRMZM2G170397_P02,GRMZM2G170397_P03
eGDVFVVPR	GRMZM2G078441_P01
eSTILPcVScAEELAEk	GRMZM2G078441_P01
eSTILPcVScAEELAEkAEEER	GRMZM2G078441_P01
gDVYNFEQGSILYIQSyPNASR	GRMZM2G078441_P01
gFETDVLR	GRMZM2G078441_P01
gkVTSIEEESSEQSSLEVER	GRMZM2G078441_P01
gSVLQAIGk	GRMZM2G078441_P01
vkEGDVFVVPR	GRMZM2G078441_P01
vLALALGQR	GRMZM2G078441_P01
vTSIEEESSEQSSLEVER	GRMZM2G078441_P01
vVAESEAGSVSAVDVADAAGTAYR	GRMZM2G078441_P01
fGIGQGAAGMTVcGTPEYVR	GRMZM2G176903_P01,GRMZM2G176903_P02
fTTESLEk	GRMZM2G176903_P01,GRMZM2G176903_P02
gITFFDTSDAYGPR	GRMZM2G176903_P01,GRMZM2G176903_P02
iEDLAk	GRMZM2G176903_P01,GRMZM2G176903_P02
kYQcSPAQLALAWVLR	GRMZM2G176903_P01,GRMZM2G176903_P02
lDAGYIDLYyQHR	GRMZM2G176903_P01,GRMZM2G176903_P02
lGFGcMGLTGTYNAPLGDEAVAAVVAHAFR	GRMZM2G176903_P01,GRMZM2G176903_P02
yQcSPAQLALAWVLR	GRMZM2G176903_P01,GRMZM2G176903_P02
gFNVESFGPDR	GRMZM2G140150_P01
aPGVQTPVIVR	GRMZM2G088212_P01
dEEVNYFPSR	GRMZM2G088212_P01
eGNFDLVGNNMPVFFIR	GRMZM2G088212_P01
gFFEVTHDVSHLTcADFLR	GRMZM2G088212_P01
hMEGFGVNTYTLINR	GRMZM2G088212_P01
hMEGFGVNTyTLINR	GRMZM2G088212_P01
lGPNYLMLPVNAPk	GRMZM2G088212_P01
tNLQENWR	GRMZM2G088212_P01
tWPEDIIPLQPVGR	GRMZM2G088212_P01
wVDALTDPR	GRMZM2G088212_P01
eSAAETPEEQk	GRMZM2G121186_P01
hTDVLENLEPk	GRMZM2G121186_P01
aAAVAAAPAAVPk	GRMZM2G131943_P01,GRMZM2G131943_P02,GRMZM2G131943_P03,GRMZM2G131943_P04
aEFDDVk	GRMZM2G131943_P01,GRMZM2G131943_P02,GRMZM2G131943_P03,GRMZM2G131943_P04
aLELSGSDIGGGYELYVDEAkPR	GRMZM2G131943_P01,GRMZM2G131943_P02,GRMZM2G131943_P03,GRMZM2G131943_P04
aPAATIk	GRMZM2G131943_P01,GRMZM2G131943_P02,GRMZM2G131943_P03,GRMZM2G131943_P04
eFFEDVGEVVDVR	GRMZM2G131943_P01,GRMZM2G131943_P02,GRMZM2G131943_P03,GRMZM2G131943_P04
fPTHDDGNR	GRMZM2G131943_P01,GRMZM2G131943_P02,GRMZM2G131943_P03,GRMZM2G131943_P04
gFcYVEFVSAEAAAk	GRMZM2G131943_P01,GRMZM2G131943_P02,GRMZM2G131943_P03,GRMZM2G131943_P04
gMAYIDFk	GRMZM2G131943_P01,GRMZM2G131943_P02,GRMZM2G131943_P03,GRMZM2G131943_P04
gNSSSIFIR	GRMZM2G131943_P01,GRMZM2G131943_P02,GRMZM2G131943_P03,GRMZM2G131943_P04
nLSEDEIR	GRMZM2G131943_P01,GRMZM2G131943_P02,GRMZM2G131943_P03,GRMZM2G131943_P04
sGNDGSFQk	GRMZM2G131943_P01,GRMZM2G131943_P02,GRMZM2G131943_P03,GRMZM2G131943_P04
aFEDAEITHVDDTVDPVR	GRMZM2G146115_P01,GRMZM2G146115_P02
aPQAAGAIHTDFER	GRMZM2G146115_P01,GRMZM2G146115_P02
aVDGIFHVLR	GRMZM2G146115_P01,GRMZM2G146115_P02
dMETISEELR	GRMZM2G146115_P01,GRMZM2G146115_P02
gAHAGDGLGNAFLSHIR	GRMZM2G146115_P01,GRMZM2G146115_P02
gFIcAEVMk	GRMZM2G146115_P01,GRMZM2G146115_P02
iGIVGLPNVGk	GRMZM2G146115_P01,GRMZM2G146115_P02
lVDMPEDEAAk	GRMZM2G146115_P01,GRMZM2G146115_P02
sEVPAYLEVTDIAGLIR	GRMZM2G146115_P01,GRMZM2G146115_P02
tGFAAIHLIYFFTAGPDEVk	GRMZM2G146115_P01,GRMZM2G146115_P02
dLDQVAGR	GRMZM5G881775_P02
dVNPHEFVk	GRMZM5G881775_P02
eLPPYDPDWYYIR	GRMZM5G881775_P02
eLPPYDPDWYyIR	GRMZM5G881775_P02
mELPEWVDIVk	GRMZM5G881775_P02
nILQQLQEMGIIDVDPk	GRMZM5G881775_P02
qGIGVGGFQk	GRMZM5G881775_P02
qGIGVGGFQk	GRMZM5G881775_P02
gTGSGPSASccSGVR	GRMZM2G010868_P01,GRMZM2G010868_P02
gVSGLNAGNAASIPSk	GRMZM2G010868_P01,GRMZM2G010868_P02
aLEIDPDNR	GRMZM2G096585_P03,GRMZM2G096585_P04,GRMZM2G096585_P06
dGYFcPALAk	GRMZM2G096585_P03,GRMZM2G096585_P04,GRMZM2G096585_P06
gWDQGIk	GRMZM2G096585_P03,GRMZM2G096585_P04,GRMZM2G096585_P06
lEDGTVVSk	GRMZM2G096585_P03,GRMZM2G096585_P04,GRMZM2G096585_P06
lGQGQVIk	GRMZM2G096585_P03,GRMZM2G096585_P04,GRMZM2G096585_P06
lQDGAVFTk	GRMZM2G096585_P03,GRMZM2G096585_P04,GRMZM2G096585_P06
tDEEEVIAGLDR	GRMZM2G096585_P03,GRMZM2G096585_P04,GRMZM2G096585_P06
vLELDSQNVk	GRMZM2G096585_P03,GRMZM2G096585_P04,GRMZM2G096585_P06
vQAYIQLADLELAEADIk	GRMZM2G096585_P03,GRMZM2G096585_P04,GRMZM2G096585_P06
yIEYDTSFSEDEk	GRMZM2G096585_P03,GRMZM2G096585_P04,GRMZM2G096585_P06
aETFGIPIPDWAk	GRMZM2G111818_P01,GRMZM2G111818_P04
fPIAGSADDAQk	GRMZM2G111818_P01,GRMZM2G111818_P04
lIDLAIGINETLGESk	GRMZM2G111818_P01,GRMZM2G111818_P04
lQELNNAVIISTITGDLTk	GRMZM2G111818_P01,GRMZM2G111818_P04
sTVAATAAMTINPELHVEALQNR	GRMZM2G111818_P01,GRMZM2G111818_P04
tLPPGFHMNPIQFEk	GRMZM2G111818_P01,GRMZM2G111818_P04
tPTEVNAFLSNPGGYATAAR	GRMZM2G111818_P01,GRMZM2G111818_P04
dEGFSSLWR	GRMZM2G135186_P01,GRMZM2G135186_P02,GRMZM2G135186_P03
gIADcFk	GRMZM2G135186_P01,GRMZM2G135186_P02,GRMZM2G135186_P03
nFMIDFMMGGVSAAVSk	GRMZM2G135186_P01,GRMZM2G135186_P02,GRMZM2G135186_P03
sDGIAGLYR	GRMZM2G135186_P01,GRMZM2G135186_P02,GRMZM2G135186_P03
sSLDAFQQILk	GRMZM2G135186_P01,GRMZM2G135186_P02,GRMZM2G135186_P03
tIkDEGFSSLWR	GRMZM2G135186_P01,GRMZM2G135186_P02,GRMZM2G135186_P03
aIFTEGck	GRMZM2G416120_P01
eGVITIADGNTLYNELEVVEGMk	GRMZM2G416120_P01
gISMAVDAVVTNLk	GRMZM2G416120_P01
gVEELADAVk	GRMZM2G416120_P01
nVVIEQSFGAPk	GRMZM2G416120_P01
qRPLLIVAEDVESEALGTLIINk	GRMZM2G416120_P01
sVAAGMNAMDLR	GRMZM2G416120_P01
vLEMALk	GRMZM2G416120_P01
eIFQNPEFLR	GRMZM2G136769_P01
eVVAGScDVPAPQQR	GRMZM2G136769_P01
fTVQTDLGATVGGFk	GRMZM2G136769_P01
nLMESNPQMR	GRMZM2G136769_P01
nMIMSNPQMR	GRMZM2G136769_P01
qLTSPETLQQLLLFQQSLLGQLGQHQPNQGR	GRMZM2G136769_P01
aTSYDDFTNSLPENDcR	GRMZM2G060702_P02
dSAFAALk	AC234156.1_FGP005
gGITVFVPk	AC234156.1_FGP005
rGGITVFVPk	AC234156.1_FGP005
sLLLcHALPk	AC234156.1_FGP005
vLLPMQIFk	AC234156.1_FGP005
vLLPmQIFk	AC234156.1_FGP005
yYSLAEFDR	AC234156.1_FGP005
eADVDGDGQINYEEFVk	GRMZM2G430600_P01,GRMZM2G430600_P02
eADVDGDGQINyEEFVk	GRMZM2G430600_P01,GRMZM2G430600_P02
vLcLHGFR	GRMZM2G430600_P01,GRMZM2G430600_P02
kPWALSFSFGR	GRMZM2G066024_P01
kVTPEVIAQYTVR	GRMZM2G066024_P01
tVPAAVPAVVFLSGGQSEEEATLNLNAMNk	GRMZM2G066024_P01
vTPEVIAQYTVR	GRMZM2G066024_P01
vTPEVIAQyTVR	GRMZM2G066024_P01
yADELIk	GRMZM2G066024_P01
gANMAITGATAMDAPFFR	AC231745.1_FGP003
gANmAITGATAMDAPFFR	AC231745.1_FGP003
kGANMAITGATAMDAPFFR	AC231745.1_FGP003
nPGSYGFSSVFQAccGSGGGk	AC231745.1_FGP003
vIPDFLcSR	AC231745.1_FGP003
aDQQMLIYQGk	GRMZM2G035417_P01
aIDYLYSGIPENVEAQPVAR	GRMZM2G035417_P01
aPATLAQPAAPVAPAASVAR	GRMZM2G035417_P01
aSSSGASTATTAk	GRMZM2G035417_P01
eLVLEVFFAcNk	GRMZM2G035417_P01
gTNFEIEASPDASVADVk	GRMZM2G035417_P01
iIETTQGQSTYR	GRMZM2G035417_P01
lIQENQAEFLR	GRMZM2G035417_P01
lERPVEGDEAGQEVAAAE	GRMZM2G145258_P01
dDDPLAVYAcSk	GRMZM2G084812_P01
dDTVTLDTTVVTSTIQATVR	GRMZM2G084812_P01
dTALTVFcPVDAAVAAFmPk	GRMZM2G084812_P01
sFAGLLAADPk	GRMZM2G084812_P01
tAILLYHAVPDYYSMQFLk	GRMZM2G084812_P01
vTTLATTSVAk	GRMZM2G084812_P01
aLkDEQFSEFR	GRMZM2G021794_P01
dEQFSEFR	GRMZM2G021794_P01
fYSLSMLGTLSGk	GRMZM2G021794_P01
fYSLSmLGTLSGk	GRMZM2G021794_P01
aDYFLVGk	GRMZM2G074158_P01,GRMZM2G074158_P02
aGESLNWEDFPSk	GRMZM2G074158_P01,GRMZM2G074158_P02
aLTNAIGNLEITGEYAEALk	GRMZM2G074158_P01,GRMZM2G074158_P02
aVAHDVPIPGYk	GRMZM2G074158_P01,GRMZM2G074158_P02
dFPSYIEcQEk	GRMZM2G074158_P01,GRMZM2G074158_P02
dGQEEIAENWLEMGyPWEVVR	GRMZM2G074158_P01,GRMZM2G074158_P02
dIWDISPAILP	GRMZM2G074158_P01,GRMZM2G074158_P02
dVQGPVSPAEGLPSVLNSIGSSAIASNIk	GRMZM2G074158_P01,GRMZM2G074158_P02
eEVGEENFFLFGAEAHEIAGLR	GRMZM2G074158_P01,GRMZM2G074158_P02
fADNEDLHSEWR	GRMZM2G074158_P01,GRMZM2G074158_P02
fcNPALSALISk	GRMZM2G074158_P01,GRMZM2G074158_P02
gLSWSEAWSITER	GRMZM2G074158_P01,GRMZM2G074158_P02
iLMDVk	GRMZM2G074158_P01,GRMZM2G074158_P02
mSILNTAGSSk	GRMZM2G074158_P01,GRMZM2G074158_P02
qLLNILGIVYR	GRMZM2G074158_P01,GRMZM2G074158_P02
sGVFGTySYDELMGSLEGNEGYGR	GRMZM2G074158_P01,GRMZM2G074158_P02
sGVFGTYSYDELMGSLEGNEGyGR	GRMZM2G074158_P01,GRMZM2G074158_P02
tGYIVSPDAMFDVQVk	GRMZM2G074158_P01,GRMZM2G074158_P02
wIGSDDWVLNTDk	GRMZM2G074158_P01,GRMZM2G074158_P02
wSLDIMQk	GRMZM2G074158_P01,GRMZM2G074158_P02
eEADEEVLQILELYR	GRMZM2G094123_P01
eFLWQEGHTAFATk	GRMZM2G094123_P01
eMVWQNSWAYTTR	GRMZM2G094123_P01
fAGGLYTTSVEAFIPNTGR	GRMZM2G094123_P01
gAcESTVYTLDQSGIR	GRMZM2G094123_P01
iYEEFLAVPVSk	GRMZM2G094123_P01
lILAPWcDEEEIEk	GRMZM2G094123_P01
sIGVMVMTHGDDk	GRMZM2G094123_P01
vDIPVTNLVEEVk	GRMZM2G094123_P01
vLLDEIQk	GRMZM2G094123_P01
aVPLALGILcISNPk	GRMZM2G155384_P02
lLPVALGLLYLGk	GRMZM2G155384_P02
mLLTVDEDLkPLSVPVR	GRMZM2G155384_P02
nLAGEIAQEFQk	GRMZM2G155384_P02
sEAELAEPIIR	GRMZM2G155384_P02
vGQAVDVVGQAGRPk	GRMZM2G155384_P02
vNVMDTLSR	GRMZM2G155384_P02
ycDVTLMSLAYAGTGNVLk	GRMZM2G155384_P02
yIPLTPVLEGFVILk	GRMZM2G155384_P02
dGTTTAGNSSQVSDGAGAVLLMk	GRMZM5G848768_P02
dTYPEDLLTVVLk	GRMZM5G848768_P02
gDAVDGLSNVR	GRMZM5G848768_P02
iNPADIGDIVVGTVLGPGSQR	GRMZM5G848768_P02
mAALFAGFPETVPVR	GRMZM5G848768_P02
sFAAVGVDPAVMGVGPAVAIPAAVk	GRMZM5G848768_P02
sSSFGDDVVVVAAYR	GRMZM5G848768_P02
sSSFGDDVVVVAAyR	GRMZM5G848768_P02
nSIGcLFWLLAR	GRMZM2G099657_P01,GRMZM2G126821_P01,GRMZM2G145308_P01
aLVVDDLIATGGTLcAAVk	GRMZM2G093347_P01,GRMZM2G131907_P01
dTIDLFVER	GRMZM2G093347_P01,GRMZM2G131907_P01
gFIFGPPIALAIGAk	GRMZM2G093347_P01,GRMZM2G131907_P01
kLPGEVISEEYSLEYGTDk	GRMZM2G093347_P01,GRMZM2G131907_P01
lAGIASSIR	GRMZM2G093347_P01,GRMZM2G131907_P01
lGDRPVFVLVEADA	GRMZM2G093347_P01,GRMZM2G131907_P01
aFDAAAAGPNFPWMSR	GRMZM2G053206_P01
aFDAAAAGPNFPWmSR	GRMZM2G053206_P01
dASTSLYTAPLk	GRMZM2G053206_P01
dGHPLVLDLTSPVISLATcASSSk	GRMZM2G053206_P01
gDFTTmLAGTAPLHAGAGAGAPGYYVSSTGIAVEQAR	GRMZM2G053206_P01
sTSGDSVGVAIFGGGPLFFVPPDR	GRMZM2G053206_P01
vAAVAPFDR	GRMZM2G053206_P01
vALcLPSDGR	GRMZM2G053206_P01
aTGQEYTDFLQEFMTAVk	GRMZM2G159724_P01,GRMZM2G159724_P03
gLLPPAIVSQELQER	GRMZM2G159724_P01,GRMZM2G159724_P03
iWLVDSk	GRMZM2G159724_P01,GRMZM2G159724_P03
lLIDNVEELLPIVYTPTVGEAcQk	GRMZM2G159724_P01,GRMZM2G159724_P03
vHDDMLLAASEALAQQVTEENFEk	GRMZM2G159724_P01,GRMZM2G159724_P03
vLIQFEDFANHNAFDLLAR	GRMZM2G159724_P01,GRMZM2G159724_P03
yAEScMYSPIYR	GRMZM2G159724_P01,GRMZM2G159724_P03
yMALMDLQEGNER	GRMZM2G159724_P01,GRMZM2G159724_P03
eVIAEADAGSSGAVSGGR	GRMZM2G177781_P01,GRMZM2G177781_P02
qLVAEVTSENR	GRMZM2G177781_P01,GRMZM2G177781_P02
qVELSGNPEQISk	GRMZM2G177781_P01,GRMZM2G177781_P02
qVELSGNPEQISk	GRMZM2G177781_P01,GRMZM2G177781_P02
aIVASNLEGR	GRMZM5G806449_P01,GRMZM5G806449_P03
gEELIADVVLFATGR	GRMZM5G806449_P01,GRMZM5G806449_P03
gMGAEVDLFYR	GRMZM5G806449_P01,GRMZM5G806449_P03
iNLTPVALMEATcFAk	GRMZM5G806449_P01,GRMZM5G806449_P03
lNLQAAGVEIDR	GRMZM5G806449_P01,GRMZM5G806449_P03
tSAPSVWAVGDVTNR	GRMZM5G806449_P01,GRMZM5G806449_P03
vVTDkGEELIADVVLFATGR	GRMZM5G806449_P01,GRMZM5G806449_P03
aAGFMNDAGVR	GRMZM2G126541_P01
aRPLFLTGESYAGk	GRMZM2G126541_P01
dAPAPPWELVSAAVVAALHDDVMk	GRMZM2G126541_P01
dAQVGVVSVEALLR	GRMZM2G126541_P01
eAAAMQAEAAALAAAGR	GRMZM2G126541_P01
eAVDAWFR	GRMZM2G126541_P01
eLDWDGLAAFR	GRMZM2G126541_P01
rDAPAPPWELVSAAVVAALHDDVMk	GRMZM2G126541_P01
rEAAAMQAEAAALAAAGR	GRMZM2G126541_P01
fADLIEk	GRMZM2G058675_P02
gFYIQPTIFSDVQDGMk	GRMZM2G058675_P02
gVEQGPQIDDEQFNk	GRMZM2G058675_P02
iAQEEIFGPVQSILk	GRMZM2G058675_P02
iILELAAk	GRMZM2G058675_P02
lLHEAGLPEGVVNVVSGFGPTAGAALASHMDVDk	GRMZM2G058675_P02
tAEQTPLSALYISk	GRMZM2G058675_P02
tGEVIAHVAEGDAEDINR	GRMZM2G058675_P02
tVTLELGGk	GRMZM2G058675_P02
yGVDGGATLVTGGDR	GRMZM2G058675_P02
yGVDGGATLVTGGDR	GRMZM2G058675_P02
aLADYVHAk	GRMZM2G346455_P05,GRMZM2G346455_P06
aMSQQTMGILSNSEVIAVNQDSQGAQGk	GRMZM2G346455_P05,GRMZM2G346455_P06
aPLLIGcDVR	GRMZM2G346455_P05,GRMZM2G346455_P06
dYQGSFVANR	GRMZM2G346455_P05,GRMZM2G346455_P06
gIFFSLcEWGR	GRMZM2G346455_P05,GRMZM2G346455_P06
qNPATWAGGMGNSWR	GRMZM2G346455_P05,GRMZM2G346455_P06
qTADALVNTGLAk	GRMZM2G346455_P05,GRMZM2G346455_P06
tFSSWGIDYLk	GRMZM2G346455_P05,GRMZM2G346455_P06
tTDDIADNWGSMTSR	GRMZM2G346455_P05,GRMZM2G346455_P06
tTDDIADNWGSmTSR	GRMZM2G346455_P05,GRMZM2G346455_P06
dcSQGGGYGGGGGGGR	GRMZM5G895313_P01
dcSQGGGyGGGGGGGR	GRMZM5G895313_P01
gYGGGGGYGGGYGGGGGGGGR	GRMZM5G895313_P01
gYGGGGGYGGGyGGGGGGGGR	GRMZM5G895313_P01
sLNDGDAVEYTVGSGNDGR	GRMZM5G895313_P01
aVAHQPVSVAIEAGGR	GRMZM2G010435_P01
eFQLYk	GRMZM2G010435_P01
gAVAPVk	GRMZM2G010435_P01
vVSIDGFEDVPENDEk	GRMZM2G010435_P01
wGEDGYIR	GRMZM2G010435_P01
aDIGIAVADATDAAR	GRMZM2G019404_P01,GRMZM2G019404_P02
eIHFLPFNPVDk	GRMZM2G019404_P01,GRMZM2G019404_P02
eSPGGPWQFVGLLPLFDPPR	GRMZM2G019404_P01,GRMZM2G019404_P02
gAPEQILDLcHck	GRMZM2G019404_P01,GRMZM2G019404_P02
hIVGMTGDGVNDAPALk	GRMZM2G019404_P01,GRMZM2G019404_P02
lGDIVPADAR	GRMZM2G019404_P01,GRMZM2G019404_P02
nEAVDLENIPIEEVFEQLk	GRMZM2G019404_P01,GRMZM2G019404_P02
nkESPGGPWQFVGLLPLFDPPR	GRMZM2G019404_P01,GRMZM2G019404_P02
nLVEVFck	GRMZM2G019404_P01,GRMZM2G019404_P02
wGEQEAAILVPGDIISIk	GRMZM2G019404_P01,GRMZM2G019404_P02
aGQETHDASTEFDR	GRMZM2G109677_P01,GRMZM2G109677_P02,GRMZM2G109677_P04,GRMZM2G132968_P02,GRMZM2G135727_P01,GRMZM2G135727_P02,GRMZM2G324314_P01,GRMZM2G324314_P03,GRMZM2G324314_P04,GRMZM5G801409_P02,GRMZM5G801409_P03,GRMZM5G801409_P04
dEMIDIIGVTk	GRMZM2G109677_P01,GRMZM2G109677_P02,GRMZM2G109677_P04,GRMZM2G132968_P02,GRMZM2G135727_P01,GRMZM2G135727_P02,GRMZM2G324314_P01,GRMZM2G324314_P03,GRMZM2G324314_P04,GRMZM5G801409_P02,GRMZM5G801409_P03,GRMZM5G801409_P04
dITPMGGFPHYGIVk	GRMZM2G109677_P01,GRMZM2G109677_P02,GRMZM2G109677_P04,GRMZM2G132968_P02,GRMZM2G135727_P01,GRMZM2G135727_P02,GRMZM2G324314_P01,GRMZM2G324314_P03,GRMZM2G324314_P04,GRMZM5G801409_P02,GRMZM5G801409_P03,GRMZM5G801409_P04
eIQLQLEk	GRMZM2G109677_P01,GRMZM2G109677_P02,GRMZM2G109677_P04,GRMZM2G132968_P02,GRMZM2G135727_P01,GRMZM2G135727_P02,GRMZM2G324314_P01,GRMZM2G324314_P03,GRMZM2G324314_P04,GRMZM5G801409_P02,GRMZM5G801409_P03,GRMZM5G801409_P04
eVPVDAVFQk	GRMZM2G109677_P01,GRMZM2G109677_P02,GRMZM2G109677_P04,GRMZM2G132968_P02,GRMZM2G135727_P01,GRMZM2G135727_P02,GRMZM2G324314_P01,GRMZM2G324314_P03,GRMZM2G324314_P04,GRMZM5G801409_P02,GRMZM5G801409_P03,GRMZM5G801409_P04
gDYLMIk	GRMZM2G109677_P01,GRMZM2G109677_P02,GRMZM2G109677_P04,GRMZM2G132968_P02,GRMZM2G135727_P01,GRMZM2G135727_P02,GRMZM2G324314_P01,GRMZM2G324314_P03,GRMZM2G324314_P04,GRMZM5G801409_P02,GRMZM5G801409_P03,GRMZM5G801409_P04
gYEGVVTR	GRMZM2G109677_P01,GRMZM2G109677_P02,GRMZM2G109677_P04,GRMZM2G132968_P02,GRMZM2G135727_P01,GRMZM2G135727_P02,GRMZM2G324314_P01,GRMZM2G324314_P03,GRMZM2G324314_P04,GRMZM5G801409_P02,GRMZM5G801409_P03,GRMZM5G801409_P04
lALEEIk	GRMZM2G109677_P01,GRMZM2G109677_P02,GRMZM2G109677_P04,GRMZM2G132968_P02,GRMZM2G135727_P01,GRMZM2G135727_P02,GRMZM2G324314_P01,GRMZM2G324314_P03,GRMZM2G324314_P04,GRMZM5G801409_P02,GRMZM5G801409_P03,GRMZM5G801409_P04
vAcIGAWHPAR	GRMZM2G109677_P01,GRMZM2G109677_P02,GRMZM2G109677_P04,GRMZM2G132968_P02,GRMZM2G135727_P01,GRMZM2G135727_P02,GRMZM2G324314_P01,GRMZM2G324314_P03,GRMZM2G324314_P04,GRMZM5G801409_P02,GRMZM5G801409_P03,GRMZM5G801409_P04
aDEFIIk	GRMZM2G128171_P02
eVLSSMEEEADk	GRMZM2G128171_P02
eVLSSMEEEADkLSGSAAR	GRMZM2G128171_P02
iASLDVLAk	GRMZM2G128171_P02
lAPEYER	GRMZM2G128171_P02
lATIPSSVVVLTPETFDSIVLDETk	GRMZM2G128171_P02
lDEGVVIANLDADk	GRMZM2G128171_P02
tAEALAEFLNTEGGTNVk	GRMZM2G128171_P02
aAQLGLk	GRMZM2G335657_P01
gTLGGTcLNVGcIPSk	GRMZM2G335657_P01
tEEQVTALGIPYR	GRMZM2G335657_P01
eLAGAYAFVVDMPGLSTGDIR	GRMZM2G404249_P01,GRMZM5G899188_P01
eLAGAyAFVVDMPGLSTGDIR	GRMZM2G404249_P01,GRMZM5G899188_P01
mFGLETPR	GRMZM2G404249_P01,GRMZM5G899188_P01
aLVDSFVR	GRMZM2G450233_P01
aYAFLLk	GRMZM2G450233_P01
dSIPNSPSLR	GRMZM2G450233_P01
dSVVLTGGLGYk	GRMZM2G450233_P01
fFDVVDR	GRMZM2G450233_P01
gcDGSVLIDSTANNk	GRMZM2G450233_P01
mGQIEVLTGTQGEIR	GRMZM2G450233_P01
mHFHDcFVR	GRMZM2G450233_P01
aISSSSAYDDQFk	GRMZM2G134256_P01
dAESAYWELVIk	GRMZM2G134256_P01
gVTSNPTIFQk	GRMZM2G134256_P01
iGTPEALALR	GRMZM2G134256_P01
lGIDWEEVGk	GRMZM2G134256_P01
lLWASTGVk	GRMZM2G134256_P01
qLELEGVDSFk	GRMZM2G134256_P01
sFDSLLVSLQEk	GRMZM2G134256_P01
tVDANVSEAEGVYSALEk	GRMZM2G134256_P01
vDTLIDk	GRMZM2G134256_P01
vTSVASFFVSR	GRMZM2G134256_P01
aLSLQLADR	GRMZM2G339994_P01,GRMZM2G339994_P02
aVcLcFAk	GRMZM2G339994_P01,GRMZM2G339994_P02
eGATVAFTFVR	GRMZM2G339994_P01,GRMZM2G339994_P02
eSIGDVTEADLER	GRMZM2G339994_P01,GRMZM2G339994_P02
iDVVVNNAAEQYER	GRMZM2G339994_P01,GRMZM2G339994_P02
tNIFSYFLVSk	GRMZM2G339994_P01,GRMZM2G339994_P02
vALVTGGDSGIGR	GRMZM2G339994_P01,GRMZM2G339994_P02
fDELMAAAAEER	GRMZM2G096240_P01,GRMZM2G098335_P01
iEIILGk	GRMZM2G096240_P01,GRMZM2G098335_P01
nLTVTGDAAASGGEGQR	GRMZM2G096240_P01,GRMZM2G098335_P01
sDkFDELMAAAAEER	GRMZM2G096240_P01,GRMZM2G098335_P01
tSTVEINDESR	GRMZM2G096240_P01,GRMZM2G098335_P01
vVEEIAEGVk	GRMZM2G096240_P01,GRMZM2G098335_P01
aALVGLYQETSMLTFEGQk	GRMZM2G006953_P02,GRMZM2G407249_P01
aALVGLYQETSmLTFEGQk	GRMZM2G006953_P02,GRMZM2G407249_P01
aFVEHYYR	GRMZM2G006953_P02,GRMZM2G407249_P01
fQGPSAIAGk	GRMZM2G006953_P02,GRMZM2G407249_P01
fSQAFHLLPAAGSFFVQNDMFR	GRMZM2G006953_P02,GRMZM2G407249_P01
aIAAYNk	GRMZM5G834758_P02,GRMZM5G834758_P03
aPSAFFVFMEEFR	GRMZM5G834758_P02,GRMZM5G834758_P03
rAPSAFFVFMEEFR	GRMZM5G834758_P02,GRMZM5G834758_P03
rAPSAFFVFmEEFR	GRMZM5G834758_P02,GRMZM5G834758_P03
dPGQQPFSFSIGQGSVIk	GRMZM2G015784_P01,GRMZM2G015784_P03
gWDEGVMTMQVGEVAR	GRMZM2G015784_P01,GRMZM2G015784_P03
gWDEGVmTMQVGEVAR	GRMZM2G015784_P01,GRMZM2G015784_P03
gWDEGVMTmQVGEVAR	GRMZM2G015784_P01,GRMZM2G015784_P03
gWDEGVmTmQVGEVAR	GRMZM2G015784_P01,GRMZM2G015784_P03
gGQFTMFMR	GRMZM2G022931_P01
gGQFTmFMR	GRMZM2G022931_P01
vLLPLELFGAk	GRMZM2G022931_P01
aFGGQSLDFGk	GRMZM2G064799_P01,GRMZM2G064799_P02,GRMZM2G079888_P01
aSNTILATGGYGR	GRMZM2G064799_P01,GRMZM2G064799_P02,GRMZM2G079888_P01
aVIELENYGLPFSR	GRMZM2G064799_P01,GRMZM2G064799_P02,GRMZM2G079888_P01
[truncated: 5,192 more rows]

## Sheet: Sheet 2
Sheet 2: The quantitation of identified proteins in endosperm and pericarp using iTRAQ
Protein ID	N1	N2	N3	N4	N5	N6
GRMZM2G145968_P01	Ref	-0.9		5.2	6	6
GRMZM2G010328_P01	Ref	0.1	0	-0.3		-0.5
GRMZM2G701082_P04	Ref	-0.4	-1.7	-2.5	-1.9	-3.1
GRMZM2G027825_P01	Ref	-0.3	-0.8	-3.4	-2.8	-4.1
GRMZM2G025977_P01	Ref	0.2	2.2	-5.8	-5.3	-4.6
GRMZM2G069542_P01	Ref	0.2	-0.3	-0.7	-0.9	0.9
GRMZM2G001898_P01	Ref	0.1	0.5	7.5	7.1	8.2
GRMZM2G094742_P03	Ref	-0.4	-1.3	3.3	3.5	1.6
GRMZM2G030228_P01	Ref	0	-0.6	-0.3	-0.6	-2.2
GRMZM2G035417_P01	Ref	-0.1	-0.2	0.6	1.9	1.2
GRMZM2G042118_P01	Ref	0		3.4	2.9	0.3
GRMZM2G039263_P01	Ref		-0.9	-5.9		-6
GRMZM2G335657_P01	Ref	0.2	-0.5	1.9	1.5	2.3
GRMZM2G017249_P01	Ref	-0.9	0.1
GRMZM2G112805_P01	Ref	0.1	-1.3
GRMZM2G007647_P01	Ref			1.7	0.6	0.8
GRMZM2G050371_P01	Ref			-0.4	-0.2	-0.6
GRMZM2G167505_P01	Ref	0.1	-2.2	0.3	-0.4	0.3
AC197705.4_FGP003	Ref			0.7	1.7	2.8
GRMZM5G882228_P02	Ref	0.1	-0.8	-4.7	-4.6	-4.3
GRMZM2G120563_P06	Ref	-1	-1	-0.1	-2.3	-1.3
GRMZM2G143862_P01	Ref	0	-1.2	-5.5	-6.6	-4.8
GRMZM2G063617_P01	Ref	-0.1	-0.4	-0.6	-1.1	-2.2
GRMZM2G004878_P01	Ref	0
GRMZM2G159369_P01	Ref	-0.4	0.2	-1.7	-1.6	-0.7
GRMZM5G879278_P02	Ref		2.1		2.3	0.1
GRMZM2G005493_P01	Ref	0	0.9	2.3	2.1
GRMZM2G105772_P01	Ref	-0.1		-0.5	0.7	-1.2
GRMZM2G075283_P01	Ref	0.3	2.2
GRMZM2G020775_P01	Ref	-0.3	-1.4	1.3		2.2
AC217401.3_FGP002	Ref	-0.4	1.5
GRMZM2G148744_P01	Ref	0	0.4
GRMZM2G155384_P02	Ref	-0.5	-0.6	0.3
GRMZM2G010868_P01	Ref	0.3	-1.3	-1.3	2	3.5
GRMZM2G090542_P01	Ref	0.6	0.3	-0.8	-1.3	-0.8
GRMZM2G025857_P01	Ref	1.3	1.7			1
GRMZM2G153162_P02	Ref			1.1	1.8	0.1
GRMZM2G173878_P01	Ref	-0.6	0.4	3.4		4.3
GRMZM2G038821_P01	Ref			-7.3	-6.9	-6.7
GRMZM2G138572_P01	Ref	0.4	0.2
GRMZM2G075775_P01	Ref	0.6	-0.4		-1.7	-2.4
GRMZM2G060940_P01	Ref			2.4	1.2	0.8
GRMZM2G159724_P01	Ref	0.5	0.9
GRMZM2G008714_P01	Ref	-0.5	-0.4	5.1	4.6	4.4
GRMZM2G145595_P01	Ref	0.1	1	-3	-3.7	-2.6
GRMZM2G146246_P02	Ref	0	-0.2	-0.4	-0.7	-1.4
GRMZM2G137409_P01	Ref	-0.6	1.1
GRMZM2G098569_P01	Ref	0.1	0.9
GRMZM2G151549_P01	Ref	-0.2	0.4	-1	-1.1	-1.4
GRMZM2G124288_P01	Ref	-0.5	-0.2	4	4.4	3.6
GRMZM2G045664_P01	Ref	-0.4	-2	0.4	0.4	0.5
GRMZM2G080722_P01	Ref	0	0.1	-0.6	-1.1	-2.3
GRMZM2G010054_P01	Ref	-0.5	-0.1	0	0.1	0.1
GRMZM2G162968_P01	Ref	-0.7	0.3	-0.2		1.6
GRMZM2G428518_P01	Ref	0.9	2.6	-2.3	-2.4	2
GRMZM2G055320_P01	Ref	-0.4	-1.8
GRMZM2G070343_P01	Ref	0.5	-0.8	0.5	0.7	-0.3
GRMZM2G177098_P03	Ref	-0.2	-0.4	2.1	2.1
GRMZM2G109472_P01	Ref	-0.5	-0.5	0.9	0.8	1.8
GRMZM2G090245_P01	Ref	-0.3
GRMZM2G052869_P02	Ref	-0.3	0	1.6	2.5	1.3
GRMZM2G119782_P01	Ref	0.9	-1.1	-0.2	0.8	-1.1
GRMZM2G103342_P01	Ref	-0.2	3.2
GRMZM2G102639_P01	Ref	-0.3		0.3	0.3
GRMZM2G112050_P01	Ref	-0.3	-0.4		2.7	3.1
GRMZM2G009282_P01	Ref	-0.4	0.4
GRMZM2G700188_P04	Ref	0.2	1.1	1.2	0.8	0.7
GRMZM2G310431_P01	Ref	0.4	0.1	1.5	1	2
GRMZM2G047564_P03	Ref	-0.1	-0.9	-0.2	0.3	0.4
GRMZM2G085054_P02	Ref	0.2	0.4	-1.3	-2.2	-0.2
GRMZM2G100403_P02	Ref	0	0.1	0.1		-1.8
GRMZM2G035807_P01	Ref	-0.6	-0.1	0.6	-0.7	-0.6
GRMZM5G825437_P04	Ref	0.3	-0.7	-0.9	0	-1.2
GRMZM2G083836_P01	Ref			-0.1	-0.7	-0.3
GRMZM2G033226_P01	Ref	0	-1.7
GRMZM5G821551_P02	Ref	-0.3	-0.3	-3.7	-4.6	-4.4
GRMZM2G106928_P01	Ref	0.4	-1	0.9	2.8	2.3
AC197122.3_FGP003	Ref	-0.4	-0.5	-0.2	0.1	-0.6
GRMZM2G050412_P01	Ref	-0.7	-1.7
GRMZM5G858249_P01	Ref	0.5	0.6
GRMZM2G038032_P01	Ref	-0.6	-1.4	-0.3	-1.4	-2.3
GRMZM2G006672_P02	Ref	-0.3	-1	-1	-2.5	-1.9
GRMZM2G161868_P01	Ref	0.2	0.1	0.1		1.5
GRMZM2G178398_P01	Ref	0.3	-0.6
GRMZM5G898755_P01	Ref	-0.7		0	-1.4	-2.5
GRMZM2G024482_P02	Ref	0.3	1	2.1		3.1
GRMZM2G052435_P03	Ref			-1	-2.1
GRMZM2G339091_P01	Ref	0.3	5.7	-0.2	-0.7	0
GRMZM2G000923_P01	Ref	-0.3	-0.1	2.8	3.4	2.2
GRMZM2G442658_P02	Ref	0.1	-0.2	0.3	0	0.7
GRMZM2G081652_P01	Ref	0.9	0.3
GRMZM2G129804_P01	Ref	0.7	-1.8	0.5	1.5	0
GRMZM2G018197_P01	Ref	-0.1	-0.7	0.5	-0.7
GRMZM2G421857_P01	Ref	-0.9	-0.3	-0.3	-1.2	0.1
GRMZM2G073150_P01	Ref	0.2	1.2	1.9	2.8
GRMZM2G151041_P01	Ref	0.2	-0.4	-2.6	-2.9	-1.4
GRMZM2G076524_P01	Ref	-0.7	-1.9	0.7	0.2	-0.6
GRMZM2G122937_P01	Ref	-0.2	-1
GRMZM2G079949_P01	Ref	0.3	0.1
GRMZM2G366532_P01	Ref	1.1	2.7	0.4
GRMZM2G130034_P01	Ref	-0.5	-0.3	-4.6		-4.5
GRMZM2G008410_P01	Ref	-0.5	-0.5	-0.8	-1.7	-1.9
GRMZM2G104481_P01	Ref	-0.4	-2.6	0	0.3	-1.7
GRMZM2G086882_P01	Ref	0	0.2	0.5	1.2	0.6
GRMZM2G015295_P01	Ref	0.6	-0.5	-1.4	-1.5	-1.6
GRMZM2G055527_P01	Ref	-0.1	-1.9	4.1	4.3	2.6
GRMZM2G067265_P01	Ref			0.2		0.2
GRMZM2G164020_P01	Ref	-1.8	-3.5	-0.9	0	-3.6
GRMZM2G143462_P01	Ref	-0.6	-1.4	-0.8	-0.5	-0.9
GRMZM2G049811_P01	Ref		0	-1.4	-2	-2.2
GRMZM2G168330_P02	Ref	-0.3	0.4	-1.1	-1.4	-2.2
GRMZM2G149809_P01	Ref	2.3	4.5
GRMZM2G375593_P01	Ref			0	-0.6	-0.9
GRMZM2G088834_P03	Ref	-0.2	-1.1	0.4	0.2	-0.9
GRMZM2G306345_P03	Ref	1.7	0.6	1.7	0.7	0.9
GRMZM2G154936_P01	Ref	1.2	1	2.2	2.3	2.1
GRMZM2G064695_P04	Ref	0.4	0.1	-0.5	-0.9
GRMZM2G451443_P01	Ref	-0.5	-1.8	-1.5	-2.6
GRMZM2G385287_P01	Ref	-0.1	0.5	0	0.3	0.6
GRMZM2G149751_P01	Ref	0.6	0.5	-1.8	-2.5
GRMZM2G066191_P01	Ref	-0.4	-2.5	1.2	1.1	-0.5
GRMZM2G061830_P02	Ref	-0.2	1.2	1.9	2.1	2.3
GRMZM2G130095_P01	Ref	0				-0.9
GRMZM2G115939_P01	Ref	-0.3	-1.3	-0.5	-1.6	-2.3
GRMZM2G359298_P01	Ref	1.8	3.3	-0.8	1.5	3.1
AC197672.3_FGP002	Ref			-0.4	-0.6	-0.2
GRMZM2G124365_P01	Ref			-0.8	-1.1	0.4
AC211394.4_FGP004	Ref	-0.6	1
GRMZM2G003789_P01	Ref			0.4	-0.3	-0.5
GRMZM5G826838_P01	Ref	0.5	0.8
GRMZM2G152688_P01	Ref	0.1	-0.4	3.6	3.8	2.4
GRMZM2G135893_P01	Ref	-0.2	-1.6	-1.5	-1.2	-2.1
GRMZM2G061900_P01	Ref		-1	-1.8	-2	-3.7
GRMZM2G065292_P01	Ref			-0.2	-0.9	-0.8
GRMZM2G044132_P01	Ref		0.2
GRMZM2G053019_P01	Ref			2.5	3.4	1.8
GRMZM2G401308_P02	Ref	-1.4	-3.4	0.6	2.4	-1.1
GRMZM2G127798_P01	Ref	0.3	0.3	3.1	2.5	2.5
GRMZM2G181505_P01	Ref	0	0.7	1.6	1.6	2.8
GRMZM2G135588_P01	Ref	-1.1	-1.5		-3.2	-1
GRMZM2G010823_P01	Ref	-0.6	-0.2	0.7	0.1	-0.1
GRMZM2G030646_P01	Ref	-0.3	-1	-1.3	-0.8	-1.3
GRMZM2G103266_P01	Ref	1	1.1	-0.7	-0.6	-0.9
GRMZM2G052266_P01	Ref	-0.4	-0.1	-4.3	-4.8	-3.9
GRMZM2G034985_P01	Ref	-0.2	0.1	-3.3	-2.8	-3
GRMZM2G155911_P01	Ref	0.3	0.6
GRMZM2G104907_P01	Ref	-0.1	-0.3	-1.1	-1.2	-1.3
GRMZM2G018020_P01	Ref	-0.7	-2	1.9	0.4	-0.3
GRMZM2G056501_P01	Ref	-0.2	-1.9	0.3	1.1	-1.3
GRMZM2G130528_P01	Ref	1.2	1.8	0.7	1.1	1.8
GRMZM2G121700_P01	Ref	-0.5		-1.5	-1.9	-2.3
GRMZM2G357296_P01	Ref	-0.1	2.9	-0.2	0.4	-0.3
GRMZM2G023232_P01	Ref	-0.5	-1.2	0	0.3	0.2
GRMZM2G031028_P02	Ref	-0.4	1
GRMZM2G131943_P01	Ref	-0.8	-2.9		1.6	-0.7
GRMZM2G181192_P01	Ref	0	2.4	0.5	0.6	2.9
GRMZM2G167356_P01	Ref	-0.6	-1.1	-0.7	-0.6	-2.9
GRMZM2G149150_P01	Ref	1.4	0.3	-3.2	-3.3	-3.4
GRMZM2G056039_P01	Ref	0.2		-1.4
GRMZM2G011523_P01	Ref	2.2	0.4		4.3	5.3
GRMZM2G161534_P01	Ref			0.2	0.3	0.3
GRMZM2G158153_P01	Ref	-0.6	-0.7	2.2	2.1	0.7
GRMZM2G111411_P01	Ref	-0.7		-0.7	-0.4	-1.9
GRMZM2G033515_P01	Ref	-0.1	-0.4	-1		-0.3
GRMZM5G833699_P01	Ref			-0.1	0.5	1.3
GRMZM2G354053_P01	Ref	-1.2	-3.2
GRMZM2G136910_P01	Ref	-1.3	-1	2.2	3.5	0.9
GRMZM2G020940_P01	Ref	-0.5	-0.1	-1.2	-0.3
GRMZM2G030784_P01	Ref	0.4	-1.2	-1.5	-2.5	-0.9
GRMZM2G169095_P01	Ref	0.2	-0.3	1.4	1.4	1.3
GRMZM2G383404_P01	Ref	0.1	0.2
GRMZM2G020142_P01	Ref			-0.8
GRMZM2G004138_P01	Ref	1.4	1.3	-1.8		-1.3
GRMZM2G326472_P01	Ref	-0.7	-1.3	0.3	0.9	-0.1
GRMZM2G092296_P01	Ref	0.1	-1.3	0.7	1.2	-0.1
GRMZM5G818887_P01	Ref	-0.6	-0.4	-0.1	0.1	-0.4
GRMZM2G058105_P01	Ref	-0.1	-0.1		2.3	-0.1
GRMZM2G063850_P01	Ref	-0.1	-0.9	0.1	1.6	0.7
GRMZM2G050193_P01	Ref	-0.1	-0.2
AC215244.3_FGP002	Ref	-0.3	0.1	3.1	3.9	4.1
GRMZM2G154523_P01	Ref	0.6	1.3
GRMZM2G061928_P01	Ref			-0.2	-0.4	-1.3
GRMZM2G006377_P01	Ref	0.1	3.2
GRMZM2G024303_P01	Ref	-0.2	0.4
GRMZM2G152526_P01	Ref	-0.4	-1.4	3.8	3.8	2.7
GRMZM2G134582_P01	Ref	0.1	0.5	-0.4	-1.2	-1.3
GRMZM2G078022_P03	Ref	-0.1	-1.1	-1.9	-2	-3.7
GRMZM2G172523_P01	Ref			-0.4	-0.5	0.1
GRMZM2G018728_P01	Ref	-0.3		-1.7	-1	-2
GRMZM2G116204_P01	Ref	-0.8	-1.4	0.4	-0.1	0.9
GRMZM2G039251_P01	Ref	-0.1	-1.1	-1.7	-2.1	-1.4
GRMZM2G145226_P01	Ref			-0.3	0.3	-1.6
GRMZM2G102596_P01	Ref	0.4	-0.1	0.2	-0.1	0.1
AC198725.4_FGP007	Ref			-3.9		-4.5
GRMZM2G146589_P01	Ref	-0.3	-0.5	1.1	1.7	1.6
GRMZM2G117870_P01	Ref	0.1	-0.6	-0.9	-1	0.2
AC211737.3_FGP012	Ref	0.1	0.4
GRMZM2G172932_P01	Ref	-0.7	-0.9	-2.5	-2.6	-2.8
GRMZM2G075796_P01	Ref	-0.1	0
GRMZM2G018074_P01	Ref	-0.3	0	3.3		2.9
GRMZM5G892522_P01	Ref	0.4	-0.6	-1.6	-0.5	-1.1
GRMZM2G003409_P01	Ref	0.1	1.3	0.4	0.4	1.1
GRMZM2G166345_P02	Ref	-0.5	-1.7	0.8	1.8	0.2
GRMZM2G149321_P01	Ref			1.8	2	0.8
GRMZM2G125032_P01	Ref	-0.4	4.2	0.2	0.1	3.8
GRMZM2G173910_P01	Ref	0.2	-0.5	0.3	0.5	0
GRMZM2G171688_P01	Ref	-0.6	-0.4	-0.9
GRMZM2G103430_P01	Ref	-0.5	-1.8	-0.7	-0.5	-1.8
GRMZM2G032049_P01	Ref	0.1	0.3	-4.7	-4.9	-4.2
GRMZM2G132903_P01	Ref	-0.5	0.7	5.8	5.3	5.3
GRMZM2G141799_P01	Ref	0.3	2	2.7	1.4	3.3
GRMZM2G020446_P01	Ref	-0.1	1	-0.1		-0.2
GRMZM2G365160_P01	Ref	-0.8	0.3	1	1	0.4
GRMZM2G150616_P01	Ref	-1.1	2.3	0.5		-0.9
GRMZM2G574782_P01	Ref	0.5	0.6
GRMZM2G393671_P01	Ref	0.4	0.1	0.5	0.6	0.5
GRMZM5G824944_P01	Ref	-0.6	-0.6	-0.5	-0.8	0.6
GRMZM2G160925_P01	Ref	0.4	1.6	-1.6	-1.3	-1.5
GRMZM2G132777_P01	Ref	0	0.4	-3.9	-3.8	-3.5
GRMZM2G050270_P01	Ref	0	-1.6	-1.8	-2.5	-1.3
GRMZM2G177720_P01	Ref	-0.2	-0.2	-0.8
GRMZM2G073054_P01	Ref	-0.9	-1.9	3.8	3.6	3.4
GRMZM2G466833_P01	Ref			-0.3	-0.1	0.5
GRMZM2G018108_P01	Ref	0.6	2.7
GRMZM2G046961_P01	Ref	0	-1.6	0	1	-0.9
GRMZM2G051943_P01	Ref			-1.5	-1	2.9
GRMZM2G109405_P01	Ref	0.1	2.3
GRMZM2G180930_P02	Ref	0.2	0.8	-2	-2.6	-1.8
GRMZM2G055489_P01	Ref	0.1	-0.2	1
GRMZM5G866758_P02	Ref	-0.7	0	-1.3	-2	-0.8
GRMZM2G003752_P01	Ref	0.3	0.2	-0.5	0.3	1.2
GRMZM2G083810_P01	Ref			2	2.3	3
GRMZM2G320269_P01	Ref	-1.5	-1.6	-0.6	-0.4	-1
GRMZM2G138220_P01	Ref	0	-1	-0.4	-0.2	-2
GRMZM2G148709_P01	Ref	-0.3	-0.4	-0.7	-1.2	-1.3
GRMZM2G330635_P01	Ref			-0.4	0.3	0.5
GRMZM2G017086_P01	Ref	-1.3	-1	-0.9	-1	-1.1
GRMZM2G132465_P01	Ref	-0.1	-1.2	-2.9	-3	-3.9
GRMZM2G053458_P01	Ref	0		2.9	4	3.1
AC209987.4_FGP010	Ref	0.7	3.9	-1.5	-1	2
GRMZM2G015132_P01	Ref	-0.7	-0.4	-1.1		-1.4
GRMZM2G065757_P01	Ref	0.3		-4.2	-4.3	-1.9
GRMZM2G069651_P01	Ref			-1.1	-1.6	-1.1
GRMZM2G435373_P01	Ref	-0.4	-0.5	-1.5	-1.6	0.2
GRMZM2G167637_P01	Ref	0.3	1.7	-0.1	-0.2	0.6
GRMZM2G110402_P01	Ref	0.2	-0.2	-1.3	-1.3	-2.6
GRMZM2G411536_P01	Ref	-0.7	-1.5	0.2	0.9	-0.6
GRMZM2G073814_P02	Ref	0	0.6
GRMZM2G084942_P01	Ref	-1.3	0.9
GRMZM2G120652_P01	Ref	1.6	1.6	-2.9	-5.4	-4.2
GRMZM2G013324_P01	Ref	-0.1	-0.8	-1.4	-2.5	-1.3
GRMZM2G079817_P01	Ref	-0.1	0	1.9	1.8	1.7
AC196475.3_FGP004	Ref	0.8	0.1	-2.3		-2.8
GRMZM2G134889_P01	Ref	0	-1.5	-4.4	-4.7	-5.3
GRMZM2G391364_P01	Ref	0.1	-0.1	1.4	1.5	-0.3
GRMZM2G056661_P01	Ref			-1		-2.2
GRMZM2G058568_P03	Ref	-0.1	0.9
GRMZM2G156310_P01	Ref	0	-0.2
GRMZM2G133919_P01	Ref	-0.2	-0.3	-1.2	-1.5	-1.6
GRMZM5G826321_P01	Ref	0.4	-0.1
GRMZM2G066290_P01	Ref			-0.1	-0.6	-0.1
GRMZM2G424857_P01	Ref					2
GRMZM5G898915_P01	Ref	0	-1.3	0.9	0.8	1.1
GRMZM2G006130_P01	Ref	0.2	3	0.5		2.8
GRMZM5G817886_P02	Ref	-0.2	0.2	1.6		1.1
GRMZM2G070239_P01	Ref	-0.1	-0.5	0.7	1.6	-0.3
GRMZM2G155329_P01	Ref	0.6	1
GRMZM2G407347_P01	Ref	0.1	-1.2	-3.1	-1.9	-3.4
GRMZM2G176397_P01	Ref	-0.1	-0.7	2.4	2.7	2.3
GRMZM5G840955_P01	Ref	0.3	2
GRMZM2G168119_P01	Ref	-0.9	-1.4	4.1	4.5	3.9
GRMZM2G095124_P01	Ref	-0.3	-0.5	-0.5	-1	-1.4
AC182617.3_FGP001	Ref			-0.2	-0.1	-0.4
GRMZM2G078143_P01	Ref	-0.4	-0.5	1.3		0.4
GRMZM2G100120_P01	Ref	0	-0.3	-1.3	-0.8	-0.9
GRMZM2G069765_P01	Ref	-0.2	-0.1	-0.9	-1	-1
GRMZM2G158043_P02	Ref	-0.8	1.2	-7.5	-7.1	-4.3
GRMZM2G139407_P01	Ref	0.1	-0.4	-0.4	0	-1.3
GRMZM2G030173_P01	Ref	-0.4	-1.5
GRMZM2G051338_P01	Ref	1.2	0.2
GRMZM2G368861_P01	Ref	0.2	1	1.6	3.3	5.1
GRMZM2G141510_P01	Ref	-0.6	-1.1	1.3	1.6	2
GRMZM2G103812_P01	Ref	-0.8	0.8		-2.1	-1.8
GRMZM2G110185_P02	Ref	-0.5	-1	-0.5	-1.2	-1
GRMZM2G059151_P01	Ref	0.1	-0.7	-2.3	-3.5	-1.8
GRMZM2G476933_P01	Ref			2.2	3	2
GRMZM2G033555_P01	Ref	-0.2	0.5	1.7	1.6	0.9
GRMZM5G890190_P01	Ref	-0.3	-1.4	-1.3	-0.1	-1.3
GRMZM2G099352_P03	Ref	-0.1	0.1	0.6	0.1	-0.6
GRMZM2G037177_P01	Ref	-0.3	0	2.3	2.7	1.6
GRMZM2G003762_P03	Ref	-0.3	-1	-0.8	-1.5	-1.7
GRMZM2G553314_P01	Ref	-0.2	-0.8	-2.5	-2.6	-3.2
GRMZM2G029583_P02	Ref	-0.4	0.1	-2	-2.1	-1.9
GRMZM2G020146_P01	Ref	-0.2	0	0.1	0.4	1.8
GRMZM2G066202_P01	Ref		5.5
GRMZM5G855672_P02	Ref	0.2	-1.1	0	1.1	-0.2
GRMZM2G021816_P01	Ref	0.2	-0.5
GRMZM2G067522_P01	Ref	0.7	-0.2	-2.3	-1.8	-2.7
GRMZM2G479112_P01	Ref	-0.5	0.1
AC207890.3_FGP002	Ref			0	0	0.1
GRMZM2G045192_P01	Ref	0.6	-0.7
GRMZM2G034157_P01	Ref	1	2.1
GRMZM2G100146_P01	Ref			0.3	0.9	-0.1
GRMZM2G096705_P01	Ref	-0.3	-1.5	1	0.7
GRMZM2G123558_P01	Ref	-0.1	0.2
GRMZM2G121137_P01	Ref	0.7	-1.4	5.6	5.3	2.4
GRMZM2G027728_P01	Ref	-0.5	-0.3	-1	-1.9	-3.3
GRMZM2G130062_P01	Ref	-1	1.5	-6.2	-5.9	-5.8
GRMZM2G348666_P01	Ref	-0.6	-0.9	-3.6	-3.4
GRMZM2G176595_P01	Ref	0.3
GRMZM2G005633_P02	Ref	0	5.4	1.8		5.4
GRMZM2G347056_P01	Ref	0	-0.6	-0.8		-1.7
GRMZM2G000980_P01	Ref			0.8	0.7
GRMZM2G401328_P01	Ref	0.9	0.8	-1.8	0.4	0.5
GRMZM2G439201_P02	Ref	-0.2	-2	1.5	1.4	-1
GRMZM2G034326_P01	Ref			0.4	-0.4	-1.2
GRMZM2G111818_P01	Ref	-0.1	-0.4	-1.5	-1.1	-1.1
GRMZM5G843748_P02	Ref	-0.4	1.8
GRMZM2G018943_P01	Ref			0.6	2.1	1.4
GRMZM2G165901_P01	Ref	-0.9	1.3	2.5	2.7	-0.1
GRMZM2G108153_P01	Ref	0	1.1
GRMZM2G049675_P01	Ref	-0.5	-1	1.5		0.5
GRMZM2G038606_P01	Ref	-0.3
GRMZM5G896560_P01	Ref	0.5	0
GRMZM2G389118_P01	Ref	1.2	-0.3	-2.4	-1.9	-2.8
GRMZM2G108849_P02	Ref	0.3	2.8
GRMZM2G153969_P01	Ref	0.4	-2.4	0	0.1	-2.4
GRMZM2G094712_P01	Ref	-0.1	0	-0.5	-1.2	1.5
GRMZM2G033130_P01	Ref					1.2
GRMZM2G109130_P01	Ref	0.7	3.6
GRMZM2G465226_P01	Ref	-0.1	0.5
GRMZM2G021170_P01	Ref	0.1		0.2	0.4	-1.6
GRMZM2G573867_P01	Ref			-1.2	-1.5	-0.7
GRMZM2G043521_P01	Ref	1.3				1.2
GRMZM2G018416_P01	Ref	-0.3	1.6	-2	-3.3	-1.1
GRMZM2G024933_P02	Ref	0.5	1.2	0	-1.2
GRMZM2G415007_P01	Ref	-0.1	-0.4	-0.5	0.1	2.2
AC217050.4_FGP006	Ref	1	1.7	-1.1	-1.3	-0.8
GRMZM2G066650_P01	Ref	-0.4		-0.2	-0.5
GRMZM2G178415_P01	Ref	0.1	0.4
GRMZM2G014240_P01	Ref		-0.1	1.3	1.4	1.6
GRMZM2G047298_P01	Ref	-1.1	-1.4
GRMZM2G095164_P01	Ref	0.1
GRMZM2G130230_P01	Ref	-0.3	0.7
GRMZM2G402564_P01	Ref
GRMZM2G067919_P02	Ref	1.1	1.1
GRMZM2G047274_P01	Ref	-0.1	-0.5	3.3	3.1
GRMZM2G083725_P01	Ref	0.4	0.1	3.3	3.9	3.1
GRMZM2G132130_P01	Ref			-1		-0.9
GRMZM2G175076_P01	Ref	0.6	2.7
GRMZM2G386155_P01	Ref			0.6	0	1.2
GRMZM2G032766_P01	Ref	-0.1	-0.3	3.9	3.8	3.2
GRMZM2G079668_P01	Ref			0.1	1.5	1.3
GRMZM2G074790_P01	Ref	0.3	1.6	-2.7	-2.7	-2.7
AC204893.3_FGP001	Ref	0.7	-1.5	-2.3	-1.9	-3.3
GRMZM2G054136_P01	Ref	0.1		0.7	0.6	-0.4
GRMZM2G354604_P01	Ref	-0.4	-1.2	-0.6	-1
GRMZM2G063676_P01	Ref	-0.9	-3.3	-0.5	0.5	1
GRMZM2G001500_P02	Ref	0.1	-0.5	-1	0.8
GRMZM2G003883_P01	Ref	0.1	-0.3	0.7	0.3	0.4
GRMZM2G157019_P01	Ref	-0.4	-1.5	1.6	1.2	-0.9
GRMZM2G168149_P01	Ref	-0.3	-0.9	1.8
GRMZM2G143165_P01	Ref	-0.2	2.7	-0.5		-0.1
GRMZM2G171111_P02	Ref	0.2	1	0.3	0.2	0.3
GRMZM2G033641_P01	Ref	-0.4	0	1.3	1.9	1.6
GRMZM2G152925_P01	Ref	-0.5	-1.4
GRMZM2G038281_P01	Ref	-0.1	1.1	-0.3		1.4
GRMZM5G823017_P01	Ref			0.6	1	-0.8
GRMZM2G148925_P01	Ref	-0.1	1	-1.7		-1.9
GRMZM2G134107_P01	Ref	-0.3	0.6	4.5	5.3	2.5
GRMZM2G450163_P01	Ref	-0.1	-1.5	-0.1	-0.9	0.6
GRMZM2G445905_P01	Ref				-4.7	-5.3
GRMZM2G039757_P01	Ref	0.6	1.6	5.8		6.8
GRMZM2G481194_P01	Ref	-0.6	-0.8	0.7	0.2	0.9
GRMZM2G098496_P01	Ref	-0.7	0.5	-1.3	-0.9	-1.5
GRMZM2G087326_P01	Ref
GRMZM2G011129_P01	Ref	0.1	-1	1.5	2.1	-0.1
GRMZM2G053898_P01	Ref	-0.2	-0.9	1.1	2.2	0.8
GRMZM2G071441_P01	Ref	-1.1	-0.3	0.9	0.7	-0.4
GRMZM2G181135_P01	Ref	0	2.4
GRMZM2G079348_P01	Ref	0.1	-1.2	-1.4		1.5
GRMZM2G068465_P01	Ref	1.9	0.4
GRMZM2G100084_P01	Ref			-0.2	-0.2	-0.3
GRMZM2G156068_P01	Ref	-1.3	0.2	0.8		0.2
GRMZM2G041275_P01	Ref			-5.6		-6.5
GRMZM2G471269_P04	Ref	-0.1	3.3	0.4	0.8	2.7
GRMZM2G104325_P01	Ref	0.2	0.2
GRMZM2G109425_P01	Ref	-0.2	-0.5	-3.9		-3.6
GRMZM2G064753_P01	Ref	0	-0.9
GRMZM2G117642_P02	Ref	0	0.3	-1.3	-2.8	-1.9
GRMZM2G150256_P01	Ref	-0.9	2.2
GRMZM2G157317_P01	Ref	-1	-1.4	-1.6	-2	-2.6
GRMZM2G152466_P01	Ref	-1.2		-1.6	-3.2
GRMZM2G181362_P01	Ref	0	-0.1	-1.6	-1.7	-1
GRMZM2G166767_P01	Ref	-0.4	0.1
GRMZM2G314898_P01	Ref	0.3	-0.7	-2.8	-3.4	-2.1
GRMZM2G162659_P01	Ref	1.3	2.3	-0.3	0.1	3.1
GRMZM2G504401_P01	Ref	0.3	-0.7	-1.2	0.2	-0.3
GRMZM2G325118_P01	Ref	1.8		1.1		6.8
GRMZM2G009448_P01	Ref	-0.4	-2.1		4.7
GRMZM2G439339_P04	Ref			1.7		0.9
GRMZM2G132093_P01	Ref	-0.3	1.4	-0.1	0.4	0.5
GRMZM2G131769_P01	Ref	0.4	-0.8	3.1	4.3	2.9
GRMZM2G120271_P01	Ref	0.1	-0.9	0.4	0.6	-0.1
GRMZM2G419675_P01	Ref	0	2	-0.2		6
AC226235.2_FGP001	Ref	1.4	2.2
GRMZM5G858454_P02	Ref	-0.3	-0.9	1.3	0.5	1.1
GRMZM2G139614_P01	Ref	0.1
GRMZM2G456217_P01	Ref	1.1		-2.9	-2.7	-2.4
GRMZM2G099186_P02	Ref	0.6	1.1	1.2	2	0.2
GRMZM2G129155_P01	Ref	-0.4	0.7	1.2
GRMZM2G140432_P01	Ref	-0.9	-0.2
GRMZM2G105019_P01	Ref	-0.1	-1	-0.4	-0.7	-2
GRMZM2G072612_P01	Ref	0.2	0.6	1.5	1.3	2.4
GRMZM5G881950_P01	Ref			-8.9	-9.7	-8.6
GRMZM2G150521_P01	Ref	-0.6	-1.4	-0.9	-0.8	-2.6
GRMZM2G131577_P01	Ref
GRMZM2G448001_P01	Ref	0.5	3.2	-1.1	1.2	2.5
GRMZM2G066111_P01	Ref	-1	0.6	0.2	0.1	-0.9
AC208204.3_FGP006	Ref	0.7	1.8	2.2	2	1.8
GRMZM2G164562_P01	Ref	0.1	-0.3	1.2	1.3	1.8
GRMZM2G097030_P01	Ref	-1.5	-0.8	-5.1	-6.5	-7.6
GRMZM2G125310_P01	Ref	1	0.7	-1.5	-1.1	-0.2
GRMZM2G019926_P02	Ref	0	0.1
GRMZM2G016890_P01	Ref		4.4
AC234515.1_FGP003	Ref	-1		-4.2
GRMZM2G157470_P01	Ref	-0.8		1.9	2.2	1.6
GRMZM2G360589_P01	Ref	-0.3	-0.7	-1.4	-2	-2.6
GRMZM2G051219_P01	Ref	-2.1	-1
GRMZM2G048194_P01	Ref			-0.1	0.8	0.1
GRMZM2G097775_P01	Ref	0	-0.4	0.7	1.1	-1.4
GRMZM2G364069_P01	Ref	-0.6	-0.4	-3	-3.2	-3.6
GRMZM2G044027_P01	Ref	0.3
GRMZM2G077034_P01	Ref	-0.8	-0.7
GRMZM2G027995_P01	Ref	-1		-1.1	-1.5	-2.5
GRMZM2G042865_P01	Ref	0.4	1.5
GRMZM2G012806_P01	Ref	2.9	1.5
GRMZM2G159643_P01	Ref	-0.2
GRMZM2G175171_P01	Ref	0.2	0.5
GRMZM2G138689_P01	Ref	1.6	1	-2.6
GRMZM2G005771_P01	Ref	0.2	-0.1	-1.6	-1.1	-0.1
GRMZM2G106213_P01	Ref	0	0.2	0.7	-0.2	1.7
GRMZM2G352855_P01	Ref	-0.3
GRMZM2G083716_P01	Ref	-0.4	0.3	0	-0.6	1.2
GRMZM2G128268_P01	Ref	0.2	1.5
GRMZM2G172322_P01	Ref	0.2	1.6	1.2		2.1
GRMZM2G002416_P01	Ref		-0.7	-1.3		-1.3
GRMZM2G138782_P01	Ref	-0.3	0.1
GRMZM2G704005_P01	Ref	1	0.9	-1.2	0.3	-0.3
GRMZM2G126190_P01	Ref	-0.9	-0.6
AC233879.1_FGP002	Ref				-2.1
GRMZM2G080839_P01	Ref		5.2
GRMZM2G022269_P01	Ref	0.3	0.6	-6.2		-5.9
GRMZM2G034069_P01	Ref			-0.3	-1	-1.2
GRMZM2G140614_P01	Ref	-0.1	-0.3	3.1	3.6	4.5
GRMZM2G107082_P01	Ref	0.1	-0.6
GRMZM2G348125_P01	Ref	0.7	0
GRMZM2G136895_P01	Ref	0.4	1.9
GRMZM2G154007_P01	Ref	-1	-1.3	-0.7
GRMZM2G146206_P04	Ref	-0.1	1.6	-3		-2.8
GRMZM2G174883_P01	Ref	0.7	0	3		2.7
GRMZM2G081017_P01	Ref	0.8	2.1
GRMZM2G381267_P01	Ref	0.1	0.7	0.6	1	-1.8
GRMZM2G100225_P01	Ref	-0.1	1.1	2.3	2.1	0.9
GRMZM2G038126_P01	Ref			-6.2
GRMZM5G815894_P03	Ref		-0.1	1.1	1	-0.6
GRMZM2G093405_P01	Ref	0	-0.8	-0.2	-0.5	-0.5
GRMZM2G055276_P01	Ref	-1.4
GRMZM2G048277_P01	Ref			-1.5	-0.4	-1.8
GRMZM2G074386_P01	Ref	0.2	0.5	-0.9	-1.1	-0.6
GRMZM2G382914_P01	Ref	0.3	-0.3	0.1		-0.5
GRMZM2G301908_P01	Ref	-0.5	-1.2	3.1	3.6
GRMZM2G054559_P01	Ref	0	0	1.8	1.2	2.2
GRMZM2G414915_P01	Ref	-0.5	-0.7
GRMZM2G129761_P01	Ref	2	3.1	0.2	1.7	1.8
GRMZM2G104613_P01	Ref			0.9
GRMZM2G156861_P02	Ref	0.8	0.4
GRMZM2G103955_P02	Ref	-0.8		3.6	3.1	1.1
GRMZM2G166035_P01	Ref	0.2	-0.8	-3.2	-3.2	-3.7
GRMZM2G119361_P01	Ref	0.4	0.4	-7.6	-6.3	-7.7
GRMZM2G102829_P01	Ref	-0.1	-1.7	0.7	1.6	0.9
GRMZM2G329306_P01	Ref			-0.5	-0.3	-0.9
GRMZM2G361064_P01	Ref	-0.1	0.5
GRMZM5G872934_P01	Ref	0.8	2.3
GRMZM2G096585_P03	Ref	-0.6	-1.7	-0.5	-0.8	0.1
GRMZM2G360681_P01	Ref	0	0.8	-3.5	-4	-1.4
GRMZM2G071089_P01	Ref	0.1	0.5
GRMZM2G071790_P01	Ref	-0.8	-1.1	-2.5	-0.9	-3
GRMZM2G075290_P01	Ref	0.1	1.5	5.6	6.1	7.7
GRMZM2G047310_P02	Ref	0	-0.9	1.8
GRMZM5G844562_P01	Ref	1.3	1
GRMZM2G117989_P01	Ref	1.1	4
GRMZM2G175423_P01	Ref	1.7			2.8	3.5
GRMZM2G122357_P01	Ref			1.4	4.6	5.5
GRMZM2G179301_P02	Ref	0.2	-0.1	0.3	-1.3	0.1
GRMZM2G010960_P01	Ref	0.2	-0.5	1.9	2.6	1.1
GRMZM2G467169_P01	Ref
GRMZM2G058310_P01	Ref	0.5	0.6	3.2		3.5
GRMZM2G093050_P01	Ref	-0.4	0.5	0.2		0.1
GRMZM2G120302_P01	Ref	0.4	2	-2.6	-2.2	-2.5
AC235543.1_FGP003	Ref	-0.5	-0.7	3.3	4	2.9
AC233866.1_FGP006	Ref
GRMZM2G108076_P01	Ref	0.6	0.4
GRMZM2G079908_P01	Ref	-0.5	-1.1	0.4	0.9	-0.7
GRMZM2G381744_P01	Ref	-0.5	-0.5	-0.5		-1
GRMZM2G053652_P01	Ref			-0.7	-0.6	-1.3
GRMZM2G473001_P01	Ref	0.3	-0.5	3.4		4.7
GRMZM2G108285_P01	Ref	0.3	1.2	-1.7		-2.8
GRMZM2G389173_P01	Ref	-0.2	-0.6	1.5	1.8
GRMZM2G148323_P01	Ref			-0.4	1.5	-0.1
GRMZM2G109677_P01	Ref	0.3	-0.7	0.7	-0.1	-1.4
GRMZM2G540538_P01	Ref	0.6	-0.2	-0.3	-1.1	-1.3
GRMZM2G042636_P01	Ref	-1.1	-2.3	-0.7	-1.8
GRMZM2G168833_P01	Ref	0.1	0.1
GRMZM2G010321_P01	Ref	0.5	-3.1	-1.2	-0.3	-2.2
GRMZM2G458549_P01	Ref	0	-0.2
GRMZM2G143330_P01	Ref			0.3	-0.4	-0.3
GRMZM2G166646_P01	Ref	0.1	0.5	2		1.8
GRMZM2G145449_P01	Ref	0.8	-0.9
GRMZM2G041881_P01	Ref	-0.4	-0.4	3.5	4.3	3.4
GRMZM2G008728_P02	Ref	0	1.5
GRMZM2G028313_P01	Ref	-0.6	-0.5	-0.8	-1.1	-1.8
GRMZM2G416388_P01	Ref	1.1	-0.1	-2.1	-2.5	-2.2
GRMZM2G446960_P01	Ref	-0.3	0.4
GRMZM2G076239_P02	Ref			-0.4	1.4	0.8
AC215201.3_FGP005	Ref			0.7	2.3	2.5
GRMZM2G173863_P01	Ref	-0.3	-0.6	0	-1	-1.9
GRMZM2G158277_P01	Ref	-0.2	-0.2	-0.2		-0.9
GRMZM2G107228_P01	Ref	1.5
GRMZM2G091819_P01	Ref			0.4	0.8	-0.5
GRMZM2G399284_P01	Ref	-0.1	-1.5	0.6	1.5	0.9
GRMZM2G553687_P01	Ref	-0.7	-1.3	0.3	0.5	0
GRMZM2G316113_P01	Ref	0.1		-1.7	-2.1	-1.9
GRMZM2G070863_P01	Ref			1.1	1.9	1.3
GRMZM5G834758_P02	Ref	-0.9	-0.2	4.2	4.3	2.7
GRMZM2G073584_P02	Ref	-0.2	0.2	-0.8	-2.7	1.8
GRMZM2G128171_P02	Ref	-0.5	-1.2	-0.7	0	0.1
GRMZM2G093900_P01	Ref	-0.1	-0.4	-0.6	-1.3	-0.4
GRMZM2G071071_P01	Ref	-0.8	0.5
GRMZM2G050218_P01	Ref	-0.4	-1.2	3.4	3.3	2
GRMZM2G404249_P01	Ref
GRMZM2G423027_P01	Ref	-0.2	-1.2	-2.2	-1.4	-1.1
GRMZM2G028393_P01	Ref	0.9	2.9	0	1.3	0.7
GRMZM2G092474_P01	Ref	-0.1	4.1	2.2	3.3	6.2
GRMZM2G109383_P01	Ref		-0.7	-2.2		-2.2
GRMZM2G328500_P01	Ref	-0.3		-4.8
GRMZM2G127087_P01	Ref	0.1	1.8
GRMZM2G119852_P01	Ref	0	-0.5	-0.2		-0.7
GRMZM2G379758_P01	Ref	-0.4	-0.1		-2.5	-2.1
GRMZM2G073622_P01	Ref	-0.1	-1	0.9	-0.1	0.1
GRMZM5G888696_P02	Ref			0	-0.4
GRMZM2G537291_P01	Ref	-0.3	-0.6	-1.8	-1.9	-1.5
GRMZM2G346455_P05	Ref	1	2.1	-0.1		1.3
GRMZM2G101446_P01	Ref	0.1	-1.1	1.5	1.9	0.4
GRMZM2G150172_P01	Ref	0.5	1.4
GRMZM2G122135_P03	Ref	-0.4	-0.5	-1.9		-2.5
GRMZM2G125193_P01	Ref	-0.3	-0.6	2.2	3.1	2.8
GRMZM2G051613_P01	Ref	-0.7	-1.5	1	0.9	-1.4
GRMZM5G829778_P01	Ref	0.1	0.2	0.1		0.1
GRMZM5G877388_P02	Ref	0.3	-0.8	-1.5
GRMZM2G440208_P01	Ref			0.2	-1.1	-0.8
GRMZM2G145133_P01	Ref	0.1	-0.5
GRMZM2G152141_P01	Ref	0.1
GRMZM2G096806_P01	Ref				2.8	1.6
GRMZM2G035985_P01	Ref	-0.6	-0.8	0.9		-0.4
GRMZM2G006953_P02	Ref	0.4	-0.3	-0.1	-1.1
GRMZM2G126541_P01	Ref	-0.1	4.2
GRMZM2G126732_P01	Ref	0.8	0.5
GRMZM2G069523_P01	Ref	0.2	0.4	1.1	2.3	1.6
GRMZM2G103287_P01	Ref	0	0.2	-1	-0.6	-0.8
GRMZM2G164714_P02	Ref	0.4	0.9	-3.7	-4.5	-2.2
GRMZM2G076544_P01	Ref	0.4		0	1.5	-0.9
GRMZM2G011513_P01	Ref	0.1	-1.7	-3.2	-2.9	-3.8
GRMZM2G108348_P01	Ref	-0.3	-0.4	0.7	0.3
GRMZM2G361699_P01	Ref	-0.3	-1.4	-2	-0.5	-2.5
GRMZM2G013461_P01	Ref	-0.9	-0.2	3.4	4.5	2.6
GRMZM2G057608_P01	Ref	0	-0.6	0.8	1.9	-0.6
GRMZM2G704475_P02	Ref			0.4	2.1	3.3
GRMZM2G130121_P01	Ref				-2	-2.6
GRMZM2G169671_P01	Ref	-1	0.3	-0.8	-0.3	-0.4
GRMZM2G011101_P01	Ref	-0.3	0	-0.4	-2.1	-1.4
GRMZM2G370852_P01	Ref	0.1	0.2	-1.5		-1.6
GRMZM2G060163_P01	Ref			0.4	0.8	-0.7
GRMZM2G163471_P01	Ref	0.3	0.7		3.4	1.2
GRMZM2G434173_P01	Ref	0	0.8	-3.1	-3.4	-2.1
GRMZM2G324886_P01	Ref	-1.1	-1.1	-2.8	-3.9	-3.8
GRMZM2G126397_P01	Ref	-0.6
GRMZM2G057576_P01	Ref	-1.2	-1.2	-1.2	-1.4
GRMZM2G304548_P01	Ref			2.8	5.3	4.9
GRMZM2G428040_P01	Ref			0.4	1
GRMZM2G082581_P01	Ref			-0.3	-0.9	-0.1
GRMZM2G170397_P01	Ref	-0.1		0.7	0.9	-1.2
GRMZM2G050072_P01	Ref	0.2	0.2	0.2	0	1.1
GRMZM2G056431_P01	Ref	-0.1		5.3	7.9	6.8
GRMZM2G168629_P01	Ref	-0.7	0.5	-0.1	-0.3	-1.3
GRMZM2G153991_P01	Ref	0.2	-2.8	-0.6	-0.2	-1.6
AC234528.1_FGP005	Ref	0.3	-0.6	-0.7	-1.2	-0.5
GRMZM2G359397_P01	Ref			0.5	0.4	0.5
GRMZM2G406074_P01	Ref	0	0.2	2.8	2.6	1.8
GRMZM2G169384_P01	Ref	0.4	-0.2	1.7	1.8	-0.2
GRMZM2G124434_P01	Ref	0	-1.1	-0.1	-0.8	-2.4
GRMZM2G024484_P01	Ref	-1	-0.3	0.3	0.4	0.5
GRMZM2G122607_P01	Ref		0.1	2.9		2.6
GRMZM2G084406_P02	Ref	-0.4	0.1	-4.3	-4.1	-5.5
GRMZM2G014805_P01	Ref	-0.5	1.5	-1.4	-2.1	-0.9
GRMZM5G895175_P01	Ref	-0.5	-0.4
GRMZM2G098577_P01	Ref	-0.1	0.3	0.2	1.5	0.2
GRMZM2G014397_P02	Ref	0.4	0.9
GRMZM2G700926_P01	Ref	-0.3	-1.2	-0.5
GRMZM2G136769_P01	Ref	0.1	-1.7		-0.3	-0.3
GRMZM2G085260_P01	Ref			0.3		3.1
AC213884.3_FGP001	Ref	-0.1	-0.3
GRMZM2G374971_P01	Ref	0.3	2.3	1	1.3	3.8
GRMZM2G073079_P01	Ref	0.3	1.9	-0.2
GRMZM2G085474_P01	Ref	-0.6	-1.8	-0.9	-1.1	-2.4
GRMZM2G447795_P01	Ref		4.6	2.7	2.7	5.9
GRMZM2G023289_P03	Ref	0.4	-0.1	-1.5	-3.1	-1
GRMZM2G056629_P01	Ref	1.5	2	-3.1
GRMZM2G014444_P01	Ref	-0.2	0.1	-1.2
GRMZM2G151440_P01	Ref	0.1	0.3	-1.9	-2.6	-2.2
GRMZM2G096596_P01	Ref	0.3	-0.4	0.1	-0.4	-0.5
GRMZM2G076006_P03	Ref	0	2.6	-1.1	-0.6	0.5
GRMZM2G430600_P01	Ref	0.5	-0.4	-1	-0.3	-1.4
GRMZM2G339540_P04	Ref	-0.1	1.3
GRMZM2G076885_P01	Ref			-0.5	-0.2	-0.6
GRMZM2G057642_P02	Ref	-0.9	-0.9	0.8	1.8	-0.8
GRMZM2G165357_P01	Ref	-0.2	-0.8
GRMZM2G009936_P01	Ref	-0.3	-1.4	2.3	2.1	-0.2
GRMZM2G161222_P03	Ref
GRMZM2G050570_P01	Ref	0	0.1	-0.4	-0.6	0
GRMZM5G806449_P01	Ref	0	1.9	-0.4	-1.2	1.2
GRMZM2G061950_P01	Ref	-0.6	1.1
GRMZM2G010435_P01	Ref	1.5	2.5	-2.5	-2.4	-1.4
GRMZM2G078876_P01	Ref	0.7	-0.1	-1.9	-0.8	-2
GRMZM2G032003_P02	Ref	0.1	-0.1	-0.5	-1.4	1.2
GRMZM2G099657_P01	Ref	-0.9	-0.3	0.6	-0.6	-0.7
GRMZM2G091054_P01	Ref	0	-0.1	4.5	3.8	3.6
GRMZM2G062373_P01	Ref	-0.1	-1.4	0.7	1.6	0.3
GRMZM2G044684_P01	Ref			1.4	2.9	2.6
GRMZM2G119627_P01	Ref			-1.6	-1.8	-1.6
GRMZM2G063536_P01	Ref	1.2	3.3	-4.8
GRMZM2G116135_P01	Ref	0.7	-1.4	2.6	0.7	-1
GRMZM2G099454_P02	Ref	0.2	1.3
GRMZM2G396451_P02	Ref	0.2	-0.3	-1.3	-2.3	-1.7
GRMZM2G135186_P01	Ref	-0.7	0.3	-1.1
GRMZM2G004699_P01	Ref	1.3	-0.1
GRMZM2G009845_P01	Ref	-0.3	0.3	-1.1	-1.2	-1.2
GRMZM2G066996_P01	Ref	0.1	1.7	0.6		1.8
GRMZM2G074687_P01	Ref	-0.3	0.2	-1.3	-0.3	-2
GRMZM2G025214_P02	Ref			-0.3	-0.8	0.7
GRMZM2G177781_P01	Ref	-0.7	-1	-0.6	-0.2	-1.7
GRMZM2G143008_P01	Ref			1.4	-0.2	-0.2
GRMZM2G051879_P01	Ref	-0.9	0.1	-5.3	-4.6	-6.3
GRMZM2G118037_P01	Ref	0.1	-1.9	0.4	4.1	3.6
GRMZM2G180988_P02	Ref	-0.4	-1.2	-0.1	0.5	-0.7
GRMZM2G342515_P01	Ref	-1.3	-0.8	-3.4	-3.1
GRMZM2G127609_P01	Ref	0.4	-1.3	1.7	2.9	2.2
GRMZM2G071575_P01	Ref	0	0.4	1.5	2.4	1.9
GRMZM2G162688_P01	Ref	-0.2	-1.4	3.1	4.2	3.9
GRMZM2G042089_P01	Ref	-0.9	-0.7	-0.7	-1.3	-1.7
GRMZM2G105531_P01	Ref	0.7	-0.3	0.8	0.3	0.3
GRMZM2G117198_P01	Ref	-0.1	-0.7	5.4	4.4	3.2
GRMZM2G112524_P02	Ref	2.2	1.3	-3.7	-3.2	-3.7
GRMZM2G369815_P01	Ref	-2.7
GRMZM5G840002_P01	Ref	0.5	-1.6	-2.3	-2.5	-3.4
GRMZM2G333861_P01	Ref	0.1	-0.1	0.9		0.2
GRMZM2G044128_P01	Ref
GRMZM2G420733_P01	Ref	1.7	1.2
GRMZM2G122302_P01	Ref	2.6	-0.7
GRMZM2G328094_P01	Ref	-0.3	-1	-0.2	-0.1	-0.5
GRMZM2G305046_P01	Ref		0
GRMZM2G426591_P01	Ref			-0.8		-1
GRMZM2G031033_P01	Ref			0.6	3.4	3.5
GRMZM2G047456_P02	Ref	0	-1.3	-1.6	-2.3	-1.7
GRMZM2G082823_P01	Ref	0.4	1	1.9	2.7
GRMZM2G008649_P01	Ref			-1.8	-1.4	-1.6
GRMZM2G403076_P01	Ref	-1.1	4.7
GRMZM2G092627_P01	Ref			0.2	-0.1	-0.6
GRMZM2G027955_P01	Ref	-0.7	-0.9	1.4	1	2.6
GRMZM2G410916_P02	Ref	-0.9	-1.5	-1.4	-1.6	-1.5
GRMZM2G118809_P01	Ref	0	0.3
GRMZM2G133631_P01	Ref	-0.2	-0.4	4.1	4
GRMZM2G138060_P01	Ref			0.3	0.2	-0.1
GRMZM2G134176_P01	Ref	0.7	1	-3.5	-4.9	-5.3
GRMZM2G365374_P01	Ref	-0.3	-0.6	-2.2	-2.7	-3.4
GRMZM2G424053_P02	Ref	0.2	-0.2	-0.6	-1.4	-1.2
GRMZM2G119689_P01	Ref	-0.3	-0.8	-1.2	-1.2	-2.7
GRMZM2G004298_P01	Ref	-0.1	3.3	1	0.6	0.9
GRMZM2G115757_P01	Ref	-0.2	-2.8	-3.5	-3.1	-4
GRMZM2G048324_P01	Ref	0.2	0.3	-1.2	-0.8	0.4
GRMZM2G088565_P01	Ref	0.7	-0.3	-1.3	-1.9	-1.3
GRMZM2G335618_P01	Ref	0.3	0.8
GRMZM2G030167_P01	Ref	-0.9	0.5	-0.6	-1.7	-0.2
GRMZM2G012628_P01	Ref	-0.4	-1.6	0.5	-0.1	-0.3
GRMZM2G111477_P01	Ref	-0.2	0.8	-3	-2.8	-2.5
GRMZM2G164868_P01	Ref			1	1.1	-0.2
GRMZM2G448883_P01	Ref	0	2.2
GRMZM2G015875_P01	Ref	-0.7	-0.3	0.9	2	0.7
GRMZM2G453424_P03	Ref			1.4	1.7	0.2
GRMZM2G084812_P01	Ref	-0.1	-1.5	-2.3	-1.8	-1.5
GRMZM2G165815_P02	Ref	-0.2	-0.4	1	1.4	0.6
GRMZM5G877316_P02	Ref	-0.6	0.5	-0.7	-1.4	-2.1
EF517601.1_FGP012	Ref	-0.4	-0.1	-1.8		-2.6
GRMZM2G080466_P01	Ref	0	0.8
GRMZM2G077673_P01	Ref	0.3	-1.3
GRMZM2G034083_P01	Ref	0	-0.4
GRMZM2G049839_P01	Ref	0.2	0.4	1.9	2	2
GRMZM2G172357_P01	Ref	-0.3		-2.3	-2.1	-5.1
GRMZM2G102483_P02	Ref
GRMZM2G084881_P01	Ref	0	-0.3	0.6	0.4	0.8
GRMZM2G376731_P01	Ref			-1.6		-1.2
GRMZM2G412470_P02	Ref			0.6	0.1	0.1
GRMZM5G892645_P01	Ref	-0.3	-0.9	-0.7	-1.9	-1.5
GRMZM5G848768_P02	Ref	-0.3	1.2	1.1	1.5	2.5
GRMZM2G026216_P01	Ref	0.3	-0.4	0.1
GRMZM2G436092_P01	Ref	-0.3	-0.8	0.1	1	-1.5
GRMZM2G024315_P01	Ref	0.8	0.8
GRMZM2G058870_P01	Ref	-0.8	-0.5	-2
GRMZM2G089713_P01	Ref	-0.8	0.3		-1.9
GRMZM5G887631_P01	Ref	-0.3	-0.2	-1.3		-1.7
GRMZM2G057823_P01	Ref	0.1	0.4	0.8	0.1	2.1
GRMZM2G102356_P01	Ref	-1		2.6	2.1	-0.1
GRMZM2G701801_P02	Ref	0.1	-0.2
GRMZM2G123407_P01	Ref	0.8	-2	-0.5	0.2	-0.6
GRMZM2G138727_P01	Ref	0	-0.5			3
GRMZM2G035620_P01	Ref		1.4	-2.5	-4.3	-1.6
GRMZM2G163437_P01	Ref			0.8	1.6	1.4
GRMZM2G137329_P01	Ref	0.7	0.4	0.8	1.8	6.7
GRMZM2G474575_P01	Ref			-0.3	1.3	2.4
GRMZM2G083243_P01	Ref	-0.5	-1.8	-1	-1.6	-2
GRMZM2G007151_P01	Ref	0.7	1.4
GRMZM2G397247_P04	Ref	0.2	0.1
GRMZM2G151252_P01	Ref	-0.5	0.3	-0.8	-0.9	-2.1
GRMZM2G019673_P01	Ref	-0.8	1.2	-0.7		0.2
GRMZM2G134256_P01	Ref	0	0.7	0.3		0.8
GRMZM2G016827_P02	Ref			-0.7		-0.1
GRMZM2G036034_P01	Ref	-0.6	-1.1	1.2	0.6	2.3
GRMZM2G075719_P01	Ref	-0.5	0.6	0.9	0.4	-0.8
GRMZM2G052875_P01	Ref	-0.3	0.3	-0.3	0.6	1.1
GRMZM2G084521_P01	Ref	-0.3	-2.2	-0.4	-1.5	-0.7
GRMZM5G874500_P02	Ref	-1.4	-0.9	-1.7		-2.2
GRMZM2G068862_P01	Ref			-0.4	-0.6	0
GRMZM2G068665_P01	Ref			0.3	0.6	0.5
GRMZM2G065718_P01	Ref	0.6	-2.2	-0.6	0.4	-1.6
GRMZM2G337229_P01	Ref	0.5	2.7
GRMZM2G042502_P01	Ref	-0.8	-0.8	2.5	4.3
GRMZM2G024131_P01	Ref			2.2	0.9	0.1
AC231180.2_FGP006	Ref	-1.4	-0.7
GRMZM2G147687_P01	Ref	-0.4	2.6	-0.9	-1.3	0
GRMZM2G134367_P01	Ref	-0.7	-1.8	-0.6	0.3	-1.1
GRMZM2G058702_P01	Ref	-0.4	-0.7	3.7	2.7	3.1
GRMZM2G073465_P03	Ref	0.7	3.7	-4.1	-4.3	-3.2
GRMZM2G030731_P01	Ref	-0.1	-0.7	-0.1	-0.1
GRMZM2G135498_P01	Ref			-0.1	-1.2	-0.9
GRMZM2G055936_P01	Ref	0.4	-1.1	0.4	0.4	-0.5
GRMZM2G014750_P01	Ref				0.4	-0.5
GRMZM2G156099_P01	Ref	-0.7	-0.6	1.6	2.5	0.4
GRMZM2G375504_P01	Ref	-1.4	-1.6	0.4	-0.6	-1.9
GRMZM2G143651_P01	Ref
GRMZM2G169365_P01	Ref	0	-0.3	-2.7		-0.7
GRMZM2G127948_P01	Ref	0.5	-0.3	0.5	-0.7	-0.3
GRMZM2G113332_P01	Ref	-0.3	-1.6	5.3	5.2	3.3
AC197246.3_FGP003	Ref	0.4	0.8	-1.9	-2.3	-4
AC225147.4_FGP002	Ref	0	-1	-3	-2.9	-5.8
GRMZM2G353213_P01	Ref			0.6	2.2	1
GRMZM2G469898_P01	Ref	-1.3	-1
GRMZM2G046932_P01	Ref	-0.8	-0.6	-1.1
GRMZM2G001850_P01	Ref	-0.7	-1.5	1.1	0.9	-1.9
AC197705.4_FGP007	Ref			-0.7	-1.2	-2.3
GRMZM2G147671_P01	Ref	-0.3	-1.2	0.7	1.3	0.6
GRMZM2G077415_P01	Ref	-0.2	0.1
GRMZM2G020801_P01	Ref	0.2	-0.2	-1.1	-1.9	-1.1
GRMZM2G139680_P01	Ref			-0.6	-0.5	-0.1
GRMZM2G174589_P01	Ref	-0.2		-4.2	-3.9	-4.9
GRMZM2G139617_P01	Ref	-0.9	-0.6	4.8	4.6	4
GRMZM5G824831_P01	Ref	0.2	1.4	-3.2		-2.4
GRMZM2G113696_P01	Ref	-0.4		1.5	2.5	0.3
GRMZM2G462325_P01	Ref			1.3		1.1
GRMZM2G019919_P01	Ref	-0.5	-1.4	1	1.4	-1.2
GRMZM2G038195_P01	Ref	-0.5		-0.9	-1.6	-1.9
GRMZM2G032367_P01	Ref	0.6
GRMZM2G358059_P01	Ref	-0.7	-1.5	-1.4	-1.1	-2.2
GRMZM5G898880_P01	Ref	0.1	-0.3	0	0.3	1.3
GRMZM2G101859_P01	Ref	-0.5	-2.3	-0.7	0.7	-2.3
GRMZM2G160770_P01	Ref	0	-0.9	0.1	0.3	-0.6
GRMZM2G170017_P01	Ref	1.6	1.3
GRMZM2G085967_P01	Ref	-0.4	-0.2	-1.1
GRMZM2G132162_P01	Ref	0.5	-0.4	2.9	3.6	1.5
GRMZM2G044762_P01	Ref			0.3	0	-0.3
GRMZM2G031572_P01	Ref	0.1	3.4	2	0.6	5.2
GRMZM2G469380_P02	Ref	-0.7	-0.1	2.5	2.7	2.3
GRMZM2G088064_P03	Ref	0.7	0.6	1.6	0.4	1.1
GRMZM2G104025_P01	Ref	0	0	-0.2	-0.7	-2.3
GRMZM2G475293_P01	Ref			0.1	0.2	-0.4
GRMZM2G024959_P01	Ref	-0.1	0.6	0.9		0.8
GRMZM2G123029_P01	Ref		1.9
GRMZM2G074604_P01	Ref	1.4	0.2
GRMZM2G339994_P01	Ref	-0.7	5.3	1.6	1.3	6.1
GRMZM2G042008_P01	Ref	-0.5	0.8	3.7	4.2	2.9
GRMZM2G093347_P01	Ref	0.4	-0.1	0.2	-0.7	0.2
GRMZM2G118462_P01	Ref			-0.1	-0.2	0
AC233895.1_FGP001	Ref	0	-0.3	0	0	0.5
GRMZM2G410991_P01	Ref	1.1	1.5
GRMZM2G165998_P01	Ref	-0.1	-0.9	-0.1	1	-0.6
GRMZM2G082271_P01	Ref	-0.1	-0.4	-0.9	-1.4	-1.6
GRMZM2G318780_P02	Ref	2.4	1.8		-1.1	1.3
GRMZM2G140179_P01	Ref			-4.1	-2.3
GRMZM2G088627_P01	Ref	-0.3	-0.3	0.6	0.3	0.8
GRMZM2G060702_P02	Ref	0.8	-2.8
GRMZM2G027451_P02	Ref	0.6	0	1.2	0.4	-0.7
GRMZM2G700683_P01	Ref			0	0.6	0.2
GRMZM2G083418_P01	Ref	-0.1
GRMZM2G161274_P02	Ref	0.8	2.4	-1.2		-1
GRMZM2G146115_P01	Ref	0	0.1	-0.8		-0.3
GRMZM2G003385_P01	Ref	-0.2	-1.2	1.4	0.5	0.2
GRMZM2G018901_P01	Ref	-0.2	-1.4	-0.7	-1.2	-1.3
GRMZM2G162426_P01	Ref	-1.3	-0.3
GRMZM2G126010_P01	Ref	-0.4	0.6	-1.4	-2.8	-1.9
GRMZM2G169182_P01	Ref			1.3	2.4	1
GRMZM2G035502_P01	Ref	0.2		0.5	1.4	-0.3
GRMZM2G119175_P01	Ref	-0.4	0	1.1	0.8	0.8
GRMZM2G085078_P01	Ref	0.3	0.3	0.9	0.4	0.4
GRMZM2G053206_P01	Ref	0.5		1.6	1.6	5.1
GRMZM2G119494_P01	Ref	0.2	1	-1.5	-2.5	-0.3
GRMZM2G047292_P01	Ref			-9	-8.8	-7.8
GRMZM2G033626_P01	Ref	-0.3	0	0.3	-0.7	0
GRMZM2G178958_P01	Ref	0.3	-0.2	-1.4	-1.7	-0.7
GRMZM2G104632_P01	Ref	-1.4	-0.7	1.3		-0.4
GRMZM2G094074_P01	Ref	-0.2	0.1	0.6	0.5	-0.9
GRMZM2G067225_P01	Ref	-0.9	0.9
GRMZM2G027875_P01	Ref	0.3	0	-1	-1.5	-1.2
GRMZM2G151050_P01	Ref	0.7	1	0.1	1.1	-0.4
GRMZM2G152111_P01	Ref	-0.5	-2.4	0.8	1.7	-0.5
GRMZM2G034724_P01	Ref	0.3	0.6	1.3	0.2	2.3
GRMZM2G389233_P03	Ref	0	0.3	-1.8	-1.5	-1.1
GRMZM2G014376_P01	Ref	0	-0.3	3.8	5	5
GRMZM2G136262_P01	Ref	0.6	0.1	-0.7	0.8	0.3
GRMZM2G162388_P01	Ref	-0.5		-1.4	-1.6	-2.7
GRMZM2G141473_P01	Ref	0.5	2
GRMZM2G412436_P01	Ref				0.7
GRMZM2G153541_P06	Ref	-0.9	-0.6	1.6	0.5	0.5
GRMZM2G420743_P01	Ref	0.7	3.4
GRMZM2G077744_P01	Ref	0.3	-0.7	2.2	2.9	1.1
GRMZM2G135283_P03	Ref	-0.2	-0.9	5.2
GRMZM2G142088_P01	Ref	-2.2	-1.2	-1	-0.7	-3.3
GRMZM2G073934_P01	Ref	0.1	0
GRMZM2G029262_P01	Ref	-0.3	-0.3	0.8	0.9	-0.5
GRMZM2G081571_P04	Ref	0.1	1	-1.4	-1.2	0.2
GRMZM2G326116_P01	Ref	0.3	-0.1
GRMZM5G805485_P01	Ref	0.5	0.8	0.4
GRMZM2G073045_P01	Ref	0	-0.5
GRMZM2G074028_P01	Ref	0.2	0.5
GRMZM2G125148_P01	Ref	-2		-0.8	-0.8	-1.9
GRMZM2G001514_P01	Ref	0.1	-2	-0.1	-0.7	-2
GRMZM2G134134_P02	Ref	-0.1	0.1	-2.6	-2.9	-3
GRMZM2G010406_P01	Ref	0.1	-1.3	-1.9	-2.6	-1.6
GRMZM2G162359_P01	Ref	0.3	3.7	1		1.8
GRMZM2G043822_P02	Ref	-0.5	-1.2	-0.2	-0.3	-1.1
GRMZM2G170602_P01	Ref	0.1	0.5
GRMZM2G102183_P01	Ref	0	2.5	0.7	1.1
GRMZM2G004528_P03	Ref			0.9	0	-0.2
GRMZM2G139300_P01	Ref	0.4	3.5	4.6	4.8	4.2
GRMZM2G030717_P01	Ref	1.8	2.6	3	3.3	4.5
GRMZM2G157462_P01	Ref	0.3	1.3	0	0.3	-0.7
GRMZM2G018566_P01	Ref	-0.1	-1.4	0.8	0.8	0.2
GRMZM2G116273_P01	Ref	0.3	0.7	-2.3		-1.6
GRMZM2G145854_P01	Ref	-0.8	-0.5
GRMZM2G097457_P01	Ref	0.7	-0.1	2.3	1.3	1.3
GRMZM2G168552_P01	Ref	0.5	-0.2
GRMZM2G059299_P01	Ref	0.9		-5.6
GRMZM2G117346_P01	Ref	1.1	1.9
GRMZM2G150772_P02	Ref	-1.2	-0.4
GRMZM2G112165_P01	Ref	-0.7	-1.6	0.4		-0.6
GRMZM2G139512_P01	Ref		-0.2		-1.1	0.3
GRMZM2G088753_P01	Ref	0.1	0.3	-3.3	-3.4	-2
GRMZM2G452633_P01	Ref	0.3	0.4	4.3	4.4	1.3
GRMZM2G012160_P01	Ref
GRMZM5G862540_P01	Ref	-0.2	-0.3	-0.4
GRMZM2G305851_P01	Ref	-0.2	0.4
GRMZM2G118003_P03	Ref	-0.5	-0.9	0.5	0.4	0.7
GRMZM2G014136_P01	Ref	0.1	-0.2	3.1	3.5	2.8
GRMZM2G140150_P01	Ref	0.1	0.3
GRMZM2G024310_P01	Ref	0.2	-0.1
GRMZM2G352129_P01	Ref			0.5	0.3	-0.2
GRMZM2G176396_P01	Ref	0.3	0.4	-0.6	-1	0.9
GRMZM2G104430_P01	Ref	-0.2	0.1	-2.3	-2.4	-3
GRMZM2G039886_P01	Ref			1.1	1.6	1.2
GRMZM2G028766_P01	Ref	-0.7	-3.7	-2.1	-2.9	-3.5
GRMZM2G097900_P01	Ref	0.5	-0.9	0.2	2	0.5
GRMZM2G340251_P01	Ref	-0.3		0.8	1.4
GRMZM2G119482_P01	Ref	0.8		-3.3	-3.5	-2.9
GRMZM2G051898_P01	Ref	0.5	1.4
GRMZM2G029186_P01	Ref	-0.9	-0.4	-2	-2.3	-2.7
GRMZM2G118873_P01	Ref	-0.3		2.3	2	-0.2
GRMZM2G084149_P01	Ref		0.9	4.6	6.2	5.4
GRMZM2G114954_P01	Ref	-0.4	-1.4	-2.5	-0.9	-2.4
GRMZM2G019236_P01	Ref	-0.4	-1.4	-1		-0.6
GRMZM2G169943_P01	Ref			0.7	0.9	1.6
GRMZM2G048371_P01	Ref	0.4	0.9	-0.7		0.6
GRMZM2G055538_P01	Ref	-0.4	0.3	0	0.2	-1
GRMZM2G021614_P01	Ref			-0.3		0.3
GRMZM2G111579_P01	Ref	0.3	0.6	-0.3
GRMZM2G081886_P01	Ref	0.3	-0.5	-0.1	-0.8	-0.7
GRMZM2G051208_P01	Ref	0.6	-2.6	0.2	1.3	0.3
GRMZM2G045809_P01	Ref	0.2	3.2
GRMZM2G163406_P01	Ref	0.5	1.2	2.2	3.9	4.9
GRMZM2G002220_P01	Ref			0.2	-0.5	-0.2
GRMZM2G177923_P01	Ref	0.5	1.2
GRMZM2G013002_P01	Ref	-0.5	0.8
GRMZM2G104542_P01	Ref	-0.3	1.1
GRMZM2G145870_P01	Ref	-0.1	0	-1.1	-1	-1.8
GRMZM5G824600_P03	Ref	0.6	0.1	-3.4	-4	-4.4
GRMZM2G424205_P01	Ref	-0.6	-1.4
GRMZM2G137535_P01	Ref		5.8
GRMZM2G021219_P01	Ref	0.6	0.2	6.4	8
GRMZM2G133213_P01	Ref	0	1.7	2.4	2.4	2
GRMZM2G053999_P01	Ref	0.2	-0.4	1.3	1.1
GRMZM2G151387_P01	Ref			1	2.1	0
GRMZM2G140051_P01	Ref	-0.5		1	1.4	-1.1
GRMZM2G325575_P01	Ref	-0.3	0.2	1.7	1.2	2.9
GRMZM2G144648_P01	Ref	-0.2	-1.5	-0.4	-1.1	-0.2
GRMZM2G017532_P01	Ref			0.8	1.4	0.7
GRMZM2G026703_P01	Ref	2	5.6	-0.8	1.8	4
GRMZM2G096475_P01	Ref	-0.4	1.6	-0.8	1.4	5
GRMZM2G091563_P01	Ref	-0.1	0.6
GRMZM2G144372_P01	Ref	-0.4	0.9	-3.1	-3.8	-3.4
GRMZM2G450233_P01	Ref	-0.1	4
GRMZM2G136918_P01	Ref	-0.1	-1	-0.8	-1.7	-2.7
GRMZM2G167669_P01	Ref	-0.3	0.8
GRMZM2G178576_P02	Ref	0.7	0.1	2.4	1.9	2.2
GRMZM2G027741_P01	Ref	-0.1	-1.4	-1.3	-1.1	-1.8
AC194914.3_FGP002	Ref	0.3	0.8	-0.7	0	-1.5
GRMZM5G877500_P01	Ref	0.1	-1.3	0.7		0
GRMZM2G432128_P01	Ref	0.2	0	-2		-1.3
GRMZM2G044368_P01	Ref	0.2	0.8	0.1	0.4	-0.5
GRMZM2G162992_P02	Ref	-0.3	-2.4	-0.8	-0.4	-1.6
GRMZM5G840928_P01	Ref	1.2	1.4	-0.6		0.4
GRMZM2G050607_P01	Ref			-0.2	1.3	3.5
GRMZM2G083253_P02	Ref	0.4	-1.9	3	2	-0.7
GRMZM2G146677_P01	Ref	0.4	0.6	-0.3		-0.3
GRMZM2G070422_P01	Ref	-0.1	1.3	-0.5	-1	-1
GRMZM2G150648_P03	Ref	-1.3	-1.8	0.2	1.3
GRMZM2G073774_P01	Ref	0.1	0	-2.6		-2.2
GRMZM2G168681_P01	Ref			0	1.5
GRMZM2G081102_P01	Ref	-0.1	0.6	0	-0.1	-2.2
GRMZM2G144610_P01	Ref	1.8	2.4		1.2	2.3
GRMZM2G163129_P01	Ref	-0.1	-0.2	-1.2		-1.2
GRMZM2G415359_P02	Ref	0.1	-0.7	-3.4	-3.8	-3.1
GRMZM2G107839_P01	Ref	0.2	-0.5	1.9	1	0.5
GRMZM2G003595_P01	Ref	-0.2		7	8.3	5.5
GRMZM2G066815_P01	Ref			1.8	2.8	1.2
GRMZM2G030169_P01	Ref	-0.3	-0.7	-2.3	-2.4	-3.3
AC204711.3_FGP003	Ref			4	4.6	3
GRMZM2G082664_P01	Ref	-0.3	0	3.1	4.2	3.7
GRMZM2G124886_P01	Ref	-0.8	-1.4	1.1	0.4	0.2
GRMZM5G874478_P01	Ref	0.1	-0.3	3.2	3.5	1.3
GRMZM2G058584_P01	Ref			-1.2		-0.5
GRMZM2G000622_P01	Ref			-0.5	-0.9	0.6
GRMZM2G104081_P01	Ref			0.1
GRMZM2G072909_P01	Ref	-0.4	-0.1	-0.1		1.1
GRMZM2G152908_P01	Ref	1.4	-0.7	2.3	0.8	0.9
AC155352.2_FGP010	Ref	-0.2	1.1
GRMZM2G056870_P01	Ref	0.3	-0.1
GRMZM2G058675_P02	Ref	0.1	-0.1	-3	-3.7	-2.8
GRMZM2G074898_P01	Ref	-0.2	-0.2	0.9	0.8
GRMZM2G115491_P01	Ref	1.1	1.6
GRMZM2G031496_P01	Ref	0.5	0.4
GRMZM2G165917_P01	Ref	0.1	-0.7	2.1	2.3	1.5
GRMZM2G177828_P01	Ref	0.2
GRMZM2G004534_P01	Ref	-0.3	0.6	0.6	1.6	1.6
GRMZM2G172101_P01	Ref	0.4	0.6	-0.8	-0.5	-0.8
GRMZM2G052812_P02	Ref	0.1	-0.1
GRMZM2G069195_P01	Ref	0.7	0.8	-1.1	-1.6	-0.7
GRMZM2G080724_P01	Ref			0	1.2	0.3
GRMZM2G000278_P01	Ref	0	-0.1	1.2	1.2	0.7
GRMZM2G042604_P01	Ref	0.1	0	-1.4	-1.9	-1
GRMZM2G040397_P01	Ref	0.3	0.5	-0.7	-1.5	-1
GRMZM2G088212_P01	Ref		0.2	1.3	1	2.5
GRMZM2G027378_P01	Ref	-0.3	-2.2	-0.2	0.5	-1.6
GRMZM2G007729_P02	Ref	-1	-0.6	-0.1	0.7	-0.8
GRMZM2G347541_P01	Ref			-1	-0.7	0.3
GRMZM2G468855_P02	Ref	-0.3		0.3	-3.1	-3.9
GRMZM2G097040_P01	Ref	-0.4	-1.6	0.6	0.6	0.6
GRMZM2G144995_P01	Ref			-0.6		-1.1
GRMZM2G153815_P01	Ref	-0.1	-0.4	-0.8	-0.9	-0.1
GRMZM2G008556_P01	Ref	-0.2	-0.2	2.8		3.1
GRMZM2G152417_P01	Ref	0.1	-0.2	-0.7		-1
GRMZM2G054300_P01	Ref	0	-2.2	0.6	0	-2
GRMZM2G068244_P01	Ref	0.6	-0.6	-4.4		-3.2
GRMZM2G335287_P01	Ref	-1.4		0.3		-1.6
GRMZM2G096240_P01	Ref	-0.5	-1.1	0.3	0.9	-1.5
GRMZM2G134539_P01	Ref	0	-0.5	4.3	4.7	3.1
GRMZM2G416120_P01	Ref	-0.1	-0.1	-3.3	-3.6	-3.1
GRMZM2G090779_P01	Ref	0.7	0.6	-0.9		-0.7
GRMZM2G079263_P01	Ref	0	-0.8	-2.2	-2.4	-3.9
GRMZM2G107302_P01	Ref	-1.1	-3.1
GRMZM2G033894_P01	Ref	-0.1	0.5			-0.4
GRMZM5G870932_P01	Ref	-0.1		1.5		3.5
GRMZM2G070199_P01	Ref	-0.2	-0.3	2.2	3	1.5
GRMZM5G820822_P01	Ref
GRMZM2G007404_P01	Ref	-0.3	-0.2
GRMZM2G087186_P01	Ref	-0.4	-0.8	-1.8	-2.2	-1.9
GRMZM2G086845_P01	Ref	0.1	0.8	-0.7		0.4
GRMZM2G181227_P01	Ref	-0.3	1.5
GRMZM2G120304_P01	Ref	-1	-2.5	-0.8	-0.4	-1.2
GRMZM2G076943_P01	Ref	-0.8	-2.1
GRMZM2G108780_P01	Ref			-1.7
AC233949.1_FGP004	Ref	-0.2	0.2	-0.8	-0.5	-0.5
GRMZM2G464401_P01	Ref	0	-0.1	4.1
GRMZM2G024354_P01	Ref	-0.2	-1.5	-1	-2.4
GRMZM2G051782_P01	Ref			-0.1
GRMZM2G093359_P01	Ref
GRMZM2G325008_P01	Ref	-0.3	1.6	1.6	-0.3	2
GRMZM2G054123_P01	Ref	-0.3	-2	-2.3	-3.8	-5.5
GRMZM2G062425_P01	Ref			0.8	0.1
GRMZM2G031545_P01	Ref	-0.1	-1	1.1	0.6	-0.8
GRMZM2G136296_P01	Ref	0.2	0.3	-2.9	-3	-3.1
GRMZM2G055025_P01	Ref	-0.9	0.6	1.2	0.3	3.7
GRMZM2G118363_P01	Ref
GRMZM2G090422_P01	Ref	0.1	-0.4	2.8	2	-1.1
GRMZM2G000823_P01	Ref	0.1	0.8	1.8	1.7	2.3
GRMZM2G064799_P01	Ref	-0.1	-0.1	0.5	-0.3	0
GRMZM2G036427_P01	Ref	-0.8	-0.4
GRMZM2G361605_P01	Ref	-0.5	-0.8
GRMZM2G115049_P01	Ref	-0.1	0.8	-0.8	-0.8	-0.6
GRMZM2G156365_P02	Ref	0.2	-0.7
GRMZM2G130544_P02	Ref	0.3	0.1
GRMZM2G078985_P01	Ref	-0.1	-0.3	0.3	0.3	-0.4
GRMZM2G022931_P01	Ref	0.4		-3.9	-4.2
GRMZM2G140667_P01	Ref	0.2	-0.9	-0.7	-0.6	-2.4
GRMZM2G059693_P01	Ref	-1.1	-0.7
AC234156.1_FGP005	Ref	-0.2	-1.1	0.1	1.1	0.5
GRMZM2G078441_P01	Ref	0.8	4.9	0.8	1.6	4.9
GRMZM2G053764_P01	Ref	-0.1	-1.8	0.7	0.3	-1.5
GRMZM2G094497_P01	Ref	-0.8	-0.6	-0.1	-0.7	0.1
GRMZM2G111143_P01	Ref	-0.2	2.9	0.9	1	2.6
GRMZM2G051677_P01	Ref	-0.3	-1.6	-1.8	-3.2	-3.8
GRMZM2G144653_P02	Ref	0.8	-0.6	1.2	0.5	1.2
GRMZM2G005887_P01	Ref	0	0.1	-1.5	-2.1	-2.1
GRMZM5G825524_P01	Ref	-0.9	-0.1			2.6
GRMZM5G883741_P02	Ref	0	-0.6
GRMZM2G123499_P01	Ref	-0.6	-0.6
GRMZM2G120578_P01	Ref	0	-0.2	0.1
GRMZM2G122267_P01	Ref	-0.3	-0.9	-1.3	-1.3	-0.9
GRMZM2G357595_P01	Ref	-0.7	-0.2
GRMZM2G005036_P01	Ref	-0.6	0.3	3.7		3.2
AC206968.3_FGP003	Ref	-0.8	-0.7	-3.5	-4.6	-4.3
GRMZM2G032628_P01	Ref	-0.6	-0.5	-2.2	-2.9
GRMZM2G027198_P01	Ref	2.2	2.3	3.4	4.4	3.4
GRMZM2G019325_P01	Ref	-0.2	-2.2	-1.1	-1.8
GRMZM2G083173_P01	Ref	-0.5	0.6
GRMZM2G056369_P01	Ref	0.7	2.9			3.2
GRMZM2G088847_P01	Ref	-0.6	-0.3	-0.9	-0.9	-2.6
GRMZM2G168510_P02	Ref	-0.1	-1.2	1.2	-0.8	1.1
GRMZM2G033208_P01	Ref	0.1	0	0.8	1.3
GRMZM2G077541_P01	Ref	0.2	0	-1.3	-1.5
GRMZM2G096695_P01	Ref	-0.4		-2.6	-1.7	-2.3
GRMZM2G018177_P01	Ref	0.7	0.3	-0.5	-0.5	-1.1
GRMZM2G180625_P01	Ref	0.4	0.9	-0.1	-1.4	-0.4
GRMZM2G012631_P01	Ref	-0.7	-0.7	-0.9	-1.5	-1.6
GRMZM2G139341_P01	Ref			0.3	-0.5	-1.7
GRMZM2G025215_P01	Ref	-1.1	-1.7	5.1	5.6	4.6
GRMZM2G427451_P01	Ref	-0.6	-4.4	0.6	0.1	0.4
GRMZM2G459811_P02	Ref	0.3	-0.4	-0.1	1.6	-0.1
GRMZM2G425629_P02	Ref
GRMZM2G054201_P01	Ref	0.2	1.4	-1.6
GRMZM2G039588_P03	Ref	0	1.8	-3.7	-3.2	-2
GRMZM5G833389_P02	Ref	0.5	-1	-0.7	-1.7	-2.2
GRMZM2G145972_P02	Ref		0.4
GRMZM2G021794_P01	Ref	0.1	-1.7	-1.1	-0.5	-1.1
GRMZM2G016511_P01	Ref			-0.9		1.5
GRMZM2G008748_P02	Ref	-0.2	-0.6	1.1	0.4	-0.9
GRMZM2G460860_P01	Ref			-4.8	-5.3	-6
GRMZM2G067456_P01	Ref	-0.2	-0.7	0.9	0.5	-1.3
GRMZM2G358153_P01	Ref	0.7	1.7	4.6	5	4.5
GRMZM2G171588_P01	Ref	-0.8	-1.6
GRMZM2G101463_P01	Ref			-0.9		0.1
GRMZM2G018947_P01	Ref	-0.5	-1.3	-5.3	-5.9	-6.1
GRMZM2G389768_P01	Ref	-0.3	-2	0.4	1.5	0.4
GRMZM2G063340_P01	Ref	-0.3	-2.7	1.1	2	-0.2
GRMZM2G161969_P01	Ref	-0.1	-0.2	1.9	2.4	1.7
GRMZM2G098076_P01	Ref			1.2	2.3	1
GRMZM2G028346_P01	Ref			-0.8	-1.3	-0.9
GRMZM2G077316_P01	Ref	0	1.3	-0.9	-2.6	-0.2
GRMZM2G116846_P01	Ref	-1.3	0.6	2.3	1.6	2.6
GRMZM2G151923_P01	Ref	0.4	1.1	0.4	0.8	-1.1
GRMZM2G016958_P01	Ref	0.1	0.5
GRMZM2G125728_P01	Ref	-1	-1.1	3.2	4.2	2.1
GRMZM2G064302_P01	Ref	0.2	0.7	-0.2	-1	0
GRMZM2G074097_P01	Ref	-0.6	-0.4	-1.6	-1.6	-2.3
GRMZM2G148769_P01	Ref	0.4	0.6	-3.3	-4.4	-2
GRMZM2G013478_P01	Ref			0.1	0.8	0.7
GRMZM5G891739_P01	Ref	0.2	0.6	-1.1	-0.2	0.1
GRMZM2G023418_P01	Ref	-0.7	-0.9	-1.7	-1.5
GRMZM2G097207_P01	Ref			-1	-1.4	-0.2
GRMZM5G868679_P01	Ref	0.4	1.7
GRMZM2G175273_P01	Ref	0.3
GRMZM2G002687_P01	Ref	-0.5	-0.6	-1.5	-2.7	-1.5
GRMZM2G047732_P01	Ref	-0.3	0.2	-2.7	-2.7
GRMZM2G064023_P01	Ref			-1.3	0	-0.5
GRMZM2G063503_P02	Ref	-0.8	-2	1	1.3	0.3
GRMZM2G300801_P01	Ref	0.1	0.7	-0.5	-0.8	-1.3
GRMZM2G114182_P01	Ref	-1	-2	2.1	3	1.2
GRMZM2G154169_P01	Ref	0.8	0.4	2.5	4.4	2.1
GRMZM2G577677_P01	Ref	-0.4		1.6	2.7	1.7
GRMZM5G895313_P01	Ref	-0.4	-2.7	1.8	2.4	1.1
GRMZM2G022275_P01	Ref	-0.3	-0.6
GRMZM2G320298_P01	Ref	0.3	-0.9	1.5
GRMZM2G373928_P01	Ref	-0.4	-0.3
GRMZM2G004932_P01	Ref	-0.7	-0.5
AC233870.1_FGP006	Ref	0.4	-0.6	1.8	1.6	0.4
GRMZM2G022365_P01	Ref	-1.4	-0.4	3.6	4.2	2.7
GRMZM2G019404_P01	Ref	0	0.7		8.1	6.3
GRMZM2G064133_P01	Ref	0.1	-1.9	0.5	1.4	0.4
GRMZM2G328171_P01	Ref	0.3	3.8			7.6
GRMZM2G326111_P01	Ref	-0.5	-2.3	-0.5	-1.3	-2.9
GRMZM2G046558_P02	Ref	0.3	-1.4	-2.4	-2.5	-2
GRMZM2G049866_P01	Ref			-0.8	-2	-1.8
GRMZM2G148387_P01	Ref	0.2	-0.5	-3.4	-2.1	-3.2
GRMZM2G071630_P01	Ref	0.2	0.1	1.8	0.5	0.6
GRMZM2G032564_P01	Ref	-0.1	-0.6	-0.4	-0.4	-2.1
GRMZM2G139441_P01	Ref	-0.1	-0.3	-0.8	0.4	-2.2
GRMZM2G108474_P01	Ref	-0.3		-1.2	-1.9	-3
GRMZM2G472236_P01	Ref	-0.4	0.8	-2.1		2.4
GRMZM2G054916_P01	Ref
AC210204.3_FGP002	Ref	0.2	-1.1	3.5	4.3	1.8
GRMZM2G106427_P01	Ref	0.2	-0.2	0.6	0.7	-0.1
GRMZM2G134738_P01	Ref	0.3	-1.2	1.6	1.2	-0.2
GRMZM2G018607_P01	Ref	-0.2	1.6	-0.3	1	2.1
GRMZM5G802801_P01	Ref			-0.3	-1.4	-0.1
GRMZM5G836910_P01	Ref			0.3		1.4
GRMZM2G128929_P01	Ref	-0.2	0.5	0.9	1.8	1.8
GRMZM2G134747_P01	Ref	0.5	0.5	0	0.5	0.1
GRMZM2G306345_P01	Ref	1.3	-0.3	1.2	1.1	0.7
GRMZM2G094123_P01	Ref	0.2	-0.1	-2.8	-3.5	-3.1
GRMZM2G051630_P01	Ref	-0.7	0	0.2	0	-0.7
GRMZM2G154578_P01	Ref	0.5	0.2
GRMZM5G821637_P05	Ref	-0.7	-1.1
GRMZM2G134797_P02	Ref	1.2	0.6		0.9	1.8
AC233850.1_FGP002	Ref
GRMZM2G133173_P01	Ref	-0.3	0.1	-1.5	-1	-1.5
GRMZM2G170969_P01	Ref	0.7
GRMZM2G047434_P01	Ref			-0.4	-0.5	-1.4
GRMZM5G858094_P01	Ref	-0.3	-2.1	0.4	-0.7	-0.2
GRMZM2G080603_P01	Ref	-0.3	-1.6	2.6	2	-0.3
GRMZM2G081155_P01	Ref	0.4		-2.8	-3	-2.7
GRMZM2G480002_P01	Ref			1.9	1.8	1
GRMZM2G176612_P02	Ref	0.9	-0.3	-1.3	-1.1	-2
GRMZM5G830403_P02	Ref	-1.5		2.1	2.2	1.1
GRMZM2G014914_P01	Ref	-1.2	-0.3	2.3	2.5	1.9
GRMZM5G850455_P01	Ref	-1.1		1.4	1.3	-0.2
GRMZM2G051771_P01	Ref	-0.1	1.1	1.9	2.1	2.6
GRMZM2G064159_P01	Ref	0.5	0.4
GRMZM2G123234_P01	Ref			0.7	1.5	0.1
GRMZM2G471357_P01	Ref	-0.2		-3.3		0.6
GRMZM2G015784_P01	Ref	-0.1	-2.4	-1.2	-2.7	-3.1
GRMZM2G020040_P01	Ref	-0.3	-0.9
GRMZM2G429899_P01	Ref	0.3	0.4	-2.5		-1.2
GRMZM2G141931_P01	Ref	-0.2	-0.9
GRMZM2G051764_P01	Ref	0.6	1	-4.6	-5.1	-5.4
GRMZM2G068455_P01	Ref	-0.1	0.3	-1.7	-1.7	-1.4
GRMZM2G077991_P01	Ref	0.4	-3.6	1.8	0.9	-2.1
GRMZM2G044947_P01	Ref	0.6	-0.3	-0.6
GRMZM2G067985_P04	Ref	-1.1	-1	-0.9	-1.2	-2
GRMZM2G009593_P01	Ref	0.3	-0.1	-5.8	-5.9	-6.1
GRMZM2G107654_P01	Ref	0	-0.3	-0.7	-1.1	-0.3
GRMZM2G035017_P01	Ref	1.1	0.6	0
GRMZM2G154595_P01	Ref	0	0.7	-4.1	-5.6	-3.8
GRMZM2G150485_P01	Ref	-1.3	0	2.4
GRMZM2G105005_P01	Ref	-0.1	0.3	-0.5	-1	-0.1
GRMZM2G147014_P01	Ref	-1.1	-1.7
GRMZM2G025992_P01	Ref	0.2	-0.7	-0.4	1.1	0
GRMZM2G151967_P01	Ref	-0.7	0.3	3.2	2.9	2.8
GRMZM2G074158_P01	Ref	0	-0.6	-6.2	-7	-5.5
GRMZM2G410479_P01	Ref	0	-0.3	-0.3	-0.8	0.2
GRMZM2G171430_P01	Ref	-0.6	-1.8	2.4
GRMZM2G033644_P01	Ref					0.4
GRMZM2G101515_P01	Ref			2.1	2.1	0.8
GRMZM2G129083_P01	Ref	0.7	0.8	0.5	3.1	4.4
GRMZM2G170044_P01	Ref	-1.3	-1.2	-0.1	0	-1.4
GRMZM2G134668_P02	Ref	-0.7	0.8	2.8	4.3	2.9
GRMZM2G143627_P01	Ref	0.3	-1.4
GRMZM2G024993_P01	Ref	0.4	1.5	-2.5	-2.3	-1.4
GRMZM2G122871_P01	Ref	-0.1	-0.5	0.9		-0.2
GRMZM2G071333_P01	Ref	-0.2	-0.8	1.7	1.4	0.7
GRMZM2G063287_P01	Ref	0.2	3.4			0.9
GRMZM2G032505_P02	Ref	-0.7		-0.8
GRMZM5G833747_P01	Ref	0.5	-0.1	3.8	4.1	3.6
GRMZM2G022258_P01	Ref	-1.4	-1.2	-1.3		-2.2
GRMZM2G058522_P01	Ref	0.4	-0.1		3.7	2.8
GRMZM2G378106_P01	Ref	0.7	0.4
GRMZM2G131249_P02	Ref	-0.3	-1.3	1	1.9	1.2
GRMZM2G082974_P01	Ref	-0.4	-3.3	0.3	1	0
GRMZM2G125893_P01	Ref	0.7	-0.1	2	2.4	1.8
GRMZM2G091481_P01	Ref	0.3	-0.5	1.2	3	2.6
GRMZM2G012690_P01	Ref	-1	-1.2	0.3	1.5	0.3
GRMZM2G010762_P01	Ref	2.3	3.5	0.6	3.2	4
GRMZM2G068489_P01	Ref
GRMZM5G831200_P01	Ref	-0.5	-0.2	-3.1	-2.8	0.2
AC209206.3_FGP014	Ref	1.1	3.6
GRMZM2G112149_P01	Ref	0.8	1.4
GRMZM2G157061_P01	Ref	0.2	0.8	-0.9	-0.4	-1.8
GRMZM2G057441_P01	Ref	0	-0.6	-2.7
GRMZM2G090087_P02	Ref	0	1.4	4.7	4.1	5.1
GRMZM5G881775_P02	Ref	0.2	0.3	1.9	1.6
GRMZM2G019500_P01	Ref			-5.2	-4.6	-6.7
GRMZM2G352415_P01	Ref	-0.4	0.4	-1.2	-0.4	-0.6
GRMZM2G441347_P01	Ref	1	-0.6
GRMZM2G039639_P01	Ref
GRMZM2G020523_P01	Ref	1.5	0.8	-0.6	-1.2	0.8
GRMZM2G446050_P01	Ref	-1	-1.9	0	0.4	-1.6
GRMZM2G032910_P01	Ref	-0.4	0.4	2.4	2.4	2.6
GRMZM2G101408_P01	Ref	0	-1.1	3.6	5.7	2.3
GRMZM2G458164_P01	Ref	0.2	2.8	3.6		4.3
GRMZM2G469111_P01	Ref	-0.6	0.3	-1.5	-1.7
GRMZM2G085909_P01	Ref	-0.7	-0.8	-2.8		-2.5
GRMZM2G150295_P01	Ref	-0.3		2.4	3.4	1.1
GRMZM2G118800_P01	Ref	-1.4	-0.5
GRMZM2G110714_P01	Ref	0.2	-0.8	0.5		1.7
GRMZM2G153181_P01	Ref	-0.4	0.3
GRMZM2G013821_P01	Ref			1.2	1.6	0.5
GRMZM2G060567_P01	Ref	-0.1	-0.1
GRMZM2G144081_P01	Ref			1.2	2.1	1.1
GRMZM2G097043_P01	Ref	-0.7	-0.5	0	0.4	-0.3
GRMZM2G078396_P01	Ref	-0.3	-0.5	1.6	2.1	0.5
GRMZM5G828229_P02	Ref	-0.3	-1.1
GRMZM2G026991_P01	Ref	-0.5	-0.4	-0.8	-1.9	-2.3
GRMZM2G016189_P01	Ref		1	-3	-3.8	-2
GRMZM2G156861_P03	Ref	0.3	0.3
GRMZM2G068506_P01	Ref	0.1	1.3	-3.7		-3.3
GRMZM2G351125_P01	Ref	0.4		-4.1	-3.8	-4.9
GRMZM2G077233_P01	Ref	-0.2	1.5
GRMZM2G028156_P01	Ref	0.5	0.6	0.7	1	-0.2
GRMZM2G006178_P01	Ref			-0.1	0	-0.4
GRMZM2G036534_P01	Ref	0.5		-3.9	-4.6	-4.1
GRMZM2G353266_P01	Ref			1.5	3.4	3.3
GRMZM2G059991_P01	Ref	0.2	1.1	1.1	1.5	0.8
AC231745.1_FGP003	Ref	1.3	2.4
GRMZM2G150656_P03	Ref	0	-1.6	-0.7	-0.6	-1.8
GRMZM2G314652_P02	Ref	0.5	0.6	-0.1	-1.7	0.3
GRMZM2G152775_P04	Ref	0	0.3	-1.7	-2.8	-1.6
GRMZM2G030384_P01	Ref	-0.1	0.5	-3.6		-3.4
GRMZM2G069208_P01	Ref			0.4	-0.6	-0.7
GRMZM2G107473_P01	Ref	-0.4	0.3	1.3	2	-0.5
GRMZM2G164696_P01	Ref	-0.5	-0.1	-3.1	-3.5	-4.5
GRMZM2G353103_P01	Ref	-0.5	0	1.7	0.9	0.1
GRMZM2G538535_P01	Ref	0	1.1
GRMZM2G065083_P01	Ref			-0.7		0.3
GRMZM2G044627_P01	Ref	1.5	3.4	-2.6		-1.4
GRMZM2G157018_P01	Ref	-0.3	-0.1
GRMZM2G074454_P01	Ref	-0.7		0.3		0.2
GRMZM2G098397_P01	Ref	-0.1	1.8
GRMZM2G002440_P01	Ref	0	1.1	3.1	3.6	2.6
GRMZM2G030902_P01	Ref	-1.1	-4.3	-2.5	-2.6	-5.5
GRMZM2G065073_P02	Ref	0.6	1.8
GRMZM2G170843_P01	Ref	0.1	-0.6	-0.3	0.2	-0.1
GRMZM2G012566_P02	Ref	-0.3	-1.5
GRMZM2G057158_P01	Ref	0.1	-1.7	0.4	0.6	0
GRMZM2G054012_P01	Ref	-0.6	-0.3	3.9	4.5	0.1
GRMZM2G013652_P01	Ref	-0.6		2.1	2.7	1.3
GRMZM2G049693_P01	Ref		0.7	-3.6	-4.3	-3.7
GRMZM2G147221_P01	Ref		-0.3	4.6	5.4
GRMZM2G127160_P01	Ref			1.2	0.8	0.2
GRMZM2G023242_P01	Ref			1.5	1.5	1.1
GRMZM2G091995_P01	Ref	-0.2	-0.4	-0.1	-0.3	-0.8
GRMZM2G106622_P01	Ref	0.1	1.5	-1.3	-0.7	-0.6
GRMZM2G028104_P01	Ref	0.3	1.4
GRMZM2G149281_P01	Ref	-0.4		-1.9	-2.2	-3.3
GRMZM2G442551_P01	Ref	0	0.3
GRMZM2G015361_P01	Ref	-1.6	-0.9	-0.1	0.5	-0.7
AC194970.5_FGP009	Ref	-0.7	-0.3	-1.3	-1.3	-2.6
GRMZM2G079538_P01	Ref	-0.2	-1.3	0	-0.8	0.1
GRMZM2G028307_P02	Ref	0.3	2	0.7	0.4	2.1
GRMZM5G827171_P01	Ref	0	-1.2	1.7
GRMZM2G014994_P01	Ref	-0.9	-2.1
GRMZM2G373522_P01	Ref	-0.9	-1.9	3.2	4.3	3.2
GRMZM2G143568_P01	Ref	-0.1	-0.4
GRMZM2G098167_P01	Ref	0.7	1.9	5.8	6.7	6.4
GRMZM2G328893_P01	Ref	-0.2	0.9	5.1		5
GRMZM2G040369_P01	Ref	-0.3	-0.8	-0.9	-2.2	-1.4
GRMZM2G056569_P01	Ref	-0.4	-0.9	3.8	3.5	2.5
GRMZM2G017110_P02	Ref	-0.2	-0.7	-0.1	-1.4	0.4
GRMZM2G091189_P01	Ref			1.6	1.7	-0.2
GRMZM2G004382_P01	Ref	0.1	-1.1	-0.2	-1	0.6
GRMZM2G153984_P01	Ref	0.1	0.6
GRMZM2G087103_P02	Ref	-0.5	0.2	1.2	0.1	1.8
GRMZM2G097226_P01	Ref	0.3	0.1	4.9	5.3	4.6
GRMZM2G106133_P02	Ref	-0.1	-0.7	2.8	3.7	0.9
GRMZM2G116689_P01	Ref	0.6	-1.4	1.7	1.9	-0.7
GRMZM2G165817_P01	Ref	-0.3	0.1	-0.5	-1.1	-1.6
GRMZM2G172369_P03	Ref	-0.3	1.5
GRMZM2G156785_P01	Ref	-1.4		5.4	5.7	4.4
GRMZM2G394500_P01	Ref	1.5	2.2
GRMZM2G033283_P01	Ref	-0.2		0.2	1.4	0.6
GRMZM2G149717_P01	Ref	-0.9	-0.1	5	4.3	5.7
GRMZM2G067303_P01	Ref	-0.2	-2	1.8	1.5	-0.6
GRMZM2G410134_P01	Ref				2	3.7
GRMZM2G102499_P02	Ref	0.4	0.9	-1.3		-0.7
GRMZM5G854613_P01	Ref	-0.4	-0.7	-1.2		-0.3
GRMZM2G167932_P01	Ref			-0.5	0	-0.7
GRMZM5G861077_P01	Ref	-0.1	2.3
GRMZM2G132077_P01	Ref	-0.5	0.2
GRMZM2G058138_P01	Ref		0.5	-2.6	-2.5	-2.9
GRMZM2G032160_P01	Ref	0.2	1.6
GRMZM2G061969_P01	Ref	0	-0.7
GRMZM2G180578_P01	Ref	-0.9	-0.8	0.9		0.6
GRMZM2G071846_P01	Ref			0.6	-0.1	-0.3
GRMZM2G015989_P01	Ref	-0.7	-1.2	-2.4	-2.7	-1.5
GRMZM2G008607_P01	Ref	1.3	2.7	-0.8	-0.8	1.4
GRMZM2G060870_P01	Ref	-0.1	-0.7	-0.8	-2.2	-2.2
GRMZM2G157329_P01	Ref	-0.2	-0.9	7	7.3	6.8
GRMZM2G125271_P01	Ref			0.5	2	0.8
GRMZM2G015401_P01	Ref	-0.8	-0.2	0.3	0	-1.5
GRMZM2G094375_P01	Ref	-0.1	5.8
GRMZM2G134806_P01	Ref	-0.1	-0.8	0.9	2.7	1.3
GRMZM2G174757_P01	Ref	-0.3	-0.4	-0.4	-0.7	-1
GRMZM2G023080_P01	Ref	-0.5	-0.8	-0.2	-0.2	-0.5
GRMZM2G005552_P01	Ref	0.2	0.1
GRMZM2G025646_P01	Ref			4	4.7
GRMZM2G587327_P01	Ref			-1		-1
GRMZM2G156145_P01	Ref	0	0.3	-1.2	-0.6	-1.5
GRMZM2G174444_P01	Ref	0.1	0.7	0.8	0.9	0.8
GRMZM2G133926_P01	Ref	-0.2	0.3	-0.4	0.9	-1.4
GRMZM2G046804_P01	Ref	0	-0.3	-1.4		-1.6
GRMZM2G121186_P01	Ref	-0.2	-1	0.9	1.9	0.2
GRMZM2G055434_P01	Ref			2.2	2.8	1.4
GRMZM2G136106_P01	Ref	0.6	2	1.6	2.1	2.1
GRMZM2G316232_P01	Ref			0.6		0
GRMZM2G066460_P01	Ref			0	0.3	-1.2
GRMZM2G010257_P01	Ref	-0.7	-0.7	0.3	1.2	-1.5
AC196961.2_FGP003	Ref	-0.9	-0.2	0.6	0.6	-0.7
GRMZM2G134708_P01	Ref	0.3	0.4
GRMZM2G011070_P01	Ref	-0.5	0.3	2.4	3	1.9
GRMZM2G111566_P01	Ref	-0.1	1.2	-4.8	-5.5	-5.3
GRMZM2G021149_P01	Ref	0.4	1.1
GRMZM2G069631_P01	Ref	0.2	-0.4	1.1	1	-0.3
GRMZM2G132796_P01	Ref
GRMZM5G876898_P01	Ref	0.4	0.1	-4.5	-5.6	-6.2
GRMZM2G408768_P01	Ref	0	1.2
GRMZM2G106960_P01	Ref	0	-0.8
GRMZM2G161335_P01	Ref	0.1	1.1	-2.9	-2.9	-1.4
GRMZM2G176903_P01	Ref	0	0.1	0.7	0.3	1.6
GRMZM2G087570_P01	Ref	0.4	-1.7	-0.8	-0.5	-1.2
GRMZM2G098346_P01	Ref	-0.4	-1.6	-2.8	-2.5	-3.6
GRMZM2G021742_P01	Ref	-0.2	0.5	-1.3	-0.6	-1.5
GRMZM2G107696_P01	Ref	-0.3	0	-2.8
GRMZM2G413652_P01	Ref			-0.3	0	-2.3
GRMZM2G701221_P01	Ref	0.1	-0.6	-5.9	-5	-6.1
GRMZM2G145088_P01	Ref	-0.5	-1.1
GRMZM2G112176_P01	Ref	0.6	0.8	-1.8		-0.2
GRMZM2G033799_P01	Ref	0.5	0.8	-1.3	-2.5	-1.2
GRMZM2G073700_P01	Ref			1.5	0.7	-0.9
AC197705.4_FGP001	Ref			0.6		0.6
GRMZM2G084767_P01	Ref	0.1	-0.4
GRMZM2G053023_P01	Ref	0.4	-0.4	-1.7	-1	0.1
GRMZM2G145258_P01	Ref	-1	2.5	0.3	1.4	-0.1
GRMZM2G376743_P01	Ref			-0.5	1.6	4
GRMZM2G027723_P01	Ref	-1.5		0.6	2	0.7
GRMZM2G107757_P01	Ref	0.6	2.9
GRMZM2G063949_P01	Ref	0.3	-0.7	-2.9		-2.3
GRMZM2G082198_P01	Ref			1.3	1.5	0.1
GRMZM2G059314_P01	Ref	-0.4	-0.8	3.1	3.5	3.3
GRMZM2G107562_P01	Ref	0.5	1.7	-1.5	-1.5	-1.8
GRMZM2G110201_P01	Ref	-0.4	-0.6
GRMZM2G066024_P01	Ref	0.4	0.3	1		2.3
GRMZM2G153208_P01	Ref	1.8	3.3
GRMZM2G173341_P01	Ref	0	-0.3
GRMZM2G012224_P01	Ref	-0.1	1.1	-1	-3.2	-1.1
GRMZM2G085711_P02	Ref			0		0.6
GRMZM2G099295_P01	Ref	-0.6	0.9	-1.5		-2.3
GRMZM2G130440_P02	Ref	0.3	0.8	0	-0.5	2.1
GRMZM2G042818_P01	Ref	0.3	0.1
GRMZM2G047055_P01	Ref	-1.1	-2	1	-0.5	-1.1
GRMZM2G163421_P01	Ref	-0.2	-0.7	-2	-1.1	-2.4
GRMZM2G052666_P01	Ref	0.2	-1	1.3	3.3	3.5
GRMZM2G045987_P01	Ref	0.4	0	-2.9	-2.8	-2.4
GRMZM2G155580_P01	Ref	-0.8	-0.9	-2.8		-3.7
GRMZM2G412611_P01	Ref	0.7	-0.7
GRMZM2G162486_P01	Ref	-0.2	2.9	4.6	2.8	2.5
GRMZM2G066222_P01	Ref	-0.1	-0.3	-3.1	-3.6
GRMZM2G107362_P02	Ref	-0.5	-0.3	-0.9	-1.3
GRMZM2G125268_P01	Ref	-0.7	0	-1.7	-2.1	-1.2
GRMZM2G057450_P01	Ref	1.2	0.8	-2.3	-3.7	-3.6
GRMZM2G036921_P01	Ref	0.2	-2	0.6	0.9	-1
GRMZM2G172574_P01	Ref			-0.3		2.7
GRMZM2G064993_P01	Ref	-0.6	0.5
GRMZM2G144387_P01	Ref	0.3	-0.9
GRMZM2G099628_P02	Ref	0.1	-2	-1.5	-0.9	-0.9
GRMZM2G009871_P01	Ref	-0.2	-0.7	-1.1	-1.4	-1.3
GRMZM2G090274_P01	Ref	-0.1	0.1	-0.2	-0.9	-0.2
GRMZM2G019121_P01	Ref	0.3	0.6	-0.6	-0.8	-0.4
GRMZM2G107639_P01	Ref	0.3	0.5	-0.8	-1.2	0.4
AC192244.3_FGP001	Ref	0.8	0.4	-1		-1.1
GRMZM2G159032_P01	Ref	-0.8	0.5	-1.4	-1.1	-2.3
GRMZM2G094928_P01	Ref	-0.5	0.4
GRMZM2G069676_P02	Ref	0.1	-0.1	-1.1	-2	-0.3
